# Supplementary material for: Real Space Triplets in Quantum Condensed Matter: Numerical Experiments Using Path Integrals, Closures, and Hard Spheres
Source: Entropy (Basel). 2020 Nov 25;22(12):1338. doi: 10.3390/e22121338 (PMC7759805; doi:10.3390/e22121338)
Supplement: Supplementary file 1 [file entropy-22-01338-s001.zip]

Archive with 4 entries (3 files):
- s/
- s/LMS_SupMat_20S_X1.pdf
- s/LMS_SupMat_20S_zgcm3_l4.r672
- s/LMS_SupMat_20S_zget3_l4.r672
