# Supplementary material for: Real Space Triplets in Quantum Condensed Matter: Numerical Experiments Using Path Integrals, Closures, and Hard Spheres
Source: Entropy (Basel). 2020 Nov 25;22(12):1338. doi: 10.3390/e22121338 (PMC7759805; doi:10.3390/e22121338)
Supplement: Supplementary file 1 [file entropy-22-01338-s001.zip › s/LMS_SupMat_20S_zgcm3_l4.r672]

TRIPLETS EQUILATERAL. & ISOSCELES  rho*=0.672-COP   lamb*=0.4   864*12 EXT      
CBHSP  PIMC  calculations    GCM3   CENTROID                                    

 hard sphere:  diameter = 3.5 A;   mass = 28.0134 amu.

DISTANCES R, S, in ANGSTROMS (a)

EQUILATERAL - DIAGONAL -    GCM3(R, R, R)                                       

            R / A            GCM3               one-stdv         %
   27     3.650000        0.00000000   +/-      0.00000000        NaN %
   28     3.750000        0.00115418   +/-      0.00254726    220.699 %
   29     3.850000        1.25126003   +/-      0.07346742      5.871 %
   30     3.950000       18.60347611   +/-      0.28793880      1.548 %
   31     4.050000       40.84676320   +/-      0.39685132      0.972 %
   32     4.150000       38.78629993   +/-      0.41493952      1.070 %
   33     4.250000       26.42459674   +/-      0.27161045      1.028 %
   34     4.350000       15.92052224   +/-      0.24593942      1.545 %
   35     4.450000        9.47899140   +/-      0.21820167      2.302 %
   36     4.550000        5.68752431   +/-      0.14821320      2.606 %
   37     4.650000        3.48181513   +/-      0.08604357      2.471 %
   38     4.750000        2.20854378   +/-      0.06091741      2.758 %
   39     4.850000        1.44079677   +/-      0.04483871      3.112 %
   40     4.950000        0.97020155   +/-      0.04170813      4.299 %
   41     5.050000        0.67407364   +/-      0.03475514      5.156 %
   42     5.150000        0.48073200   +/-      0.02308821      4.803 %
   43     5.250000        0.35307223   +/-      0.02736246      7.750 %
   44     5.350000        0.27166730   +/-      0.01719294      6.329 %
   45     5.450000        0.20819554   +/-      0.01665613      8.000 %
   46     5.550000        0.17917420   +/-      0.01271841      7.098 %
   47     5.650000        0.15403351   +/-      0.01248718      8.107 %
   48     5.750000        0.14248238   +/-      0.01111481      7.801 %
   49     5.850000        0.13588993   +/-      0.01152017      8.478 %
   50     5.950000        0.13864838   +/-      0.01215707      8.768 %
   51     6.050000        0.14593610   +/-      0.01372523      9.405 %
   52     6.150000        0.16859258   +/-      0.01194629      7.086 %
   53     6.250000        0.20319119   +/-      0.01169317      5.755 %
   54     6.350000        0.24410362   +/-      0.01025965      4.203 %
   55     6.450000        0.31253554   +/-      0.01558130      4.985 %
   56     6.550000        0.39430796   +/-      0.02137853      5.422 %
   57     6.650000        0.51276727   +/-      0.02555245      4.983 %
   58     6.750000        0.70334003   +/-      0.02297435      3.266 %
   59     6.850000        0.95837264   +/-      0.02711609      2.829 %
   60     6.950000        1.26955388   +/-      0.03108606      2.449 %
   61     7.050000        1.56246626   +/-      0.04047491      2.590 %
   62     7.150000        1.80258872   +/-      0.03895777      2.161 %
   63     7.250000        1.94274995   +/-      0.03783877      1.948 %
   64     7.350000        2.03428848   +/-      0.03147234      1.547 %
   65     7.450000        2.06437951   +/-      0.03685119      1.785 %
   66     7.550000        2.08363648   +/-      0.04620768      2.218 %
   67     7.650000        2.11174944   +/-      0.04023701      1.905 %
   68     7.750000        2.15974912   +/-      0.03081152      1.427 %
   69     7.850000        2.23688276   +/-      0.02864531      1.281 %
   70     7.950000        2.30707945   +/-      0.03605721      1.563 %
   71     8.050000        2.28828781   +/-      0.02670238      1.167 %
   72     8.150000        2.21909788   +/-      0.03414340      1.539 %
   73     8.250000        2.04653081   +/-      0.03063372      1.497 %
   74     8.350000        1.85135203   +/-      0.02765527      1.494 %
   75     8.450000        1.63979299   +/-      0.02876408      1.754 %
   76     8.550000        1.43785209   +/-      0.03007089      2.091 %
   77     8.650000        1.23668215   +/-      0.02185146      1.767 %
   78     8.750000        1.07128181   +/-      0.02165708      2.022 %
   79     8.850000        0.93435485   +/-      0.01514900      1.621 %
   80     8.950000        0.81228714   +/-      0.01695309      2.087 %
   81     9.050000        0.72398077   +/-      0.01606360      2.219 %
   82     9.150000        0.65201016   +/-      0.01270189      1.948 %
   83     9.250000        0.59582352   +/-      0.01125156      1.888 %
   84     9.350000        0.55741124   +/-      0.01151562      2.066 %
   85     9.450000        0.53334191   +/-      0.01587552      2.977 %
-----------------------------------                                             

ISOCELES    - OFF DIAGONAL- GCM3(R, S, S)                                       
I=   27   R=  3.650000 A

            S / A            GCM3                one-stdv          %
   26     3.550000        0.00000000   +/-      0.00000000        NaN %
   27     3.650000        0.00000000   +/-      0.00000000        NaN %
   28     3.750000        0.00000000   +/-      0.00000000        NaN %
   29     3.850000        0.00058088   +/-      0.00095727    164.795 %
   30     3.950000        0.00241693   +/-      0.00121320     50.196 %
   31     4.050000        0.00510974   +/-      0.00238124     46.602 %
   32     4.150000        0.00466394   +/-      0.00241323     51.742 %
   33     4.250000        0.00456773   +/-      0.00304475     66.658 %
   34     4.350000        0.00246517   +/-      0.00111442     45.207 %
   35     4.450000        0.00187679   +/-      0.00164313     87.550 %
   36     4.550000        0.00138984   +/-      0.00099169     71.353 %
   37     4.650000        0.00106355   +/-      0.00088818     83.511 %
   38     4.750000        0.00058932   +/-      0.00059035    100.175 %
   39     4.850000        0.00042164   +/-      0.00044608    105.797 %
   40     4.950000        0.00049818   +/-      0.00043300     86.915 %
   41     5.050000        0.00043164   +/-      0.00051655    119.671 %
   42     5.150000        0.00028765   +/-      0.00040928    142.285 %
   43     5.250000        0.00027284   +/-      0.00029720    108.927 %
   44     5.350000        0.00023228   +/-      0.00022167     95.435 %
   45     5.450000        0.00018347   +/-      0.00024669    134.462 %
   46     5.550000        0.00026891   +/-      0.00035917    133.564 %
   47     5.650000        0.00010925   +/-      0.00013977    127.934 %
   48     5.750000        0.00016482   +/-      0.00025321    153.623 %
   49     5.850000        0.00014013   +/-      0.00023106    164.894 %
   50     5.950000        0.00020319   +/-      0.00022922    112.815 %
   51     6.050000        0.00006849   +/-      0.00010985    160.399 %
   52     6.150000        0.00013543   +/-      0.00029920    220.918 %
   53     6.250000        0.00014509   +/-      0.00021388    147.414 %
   54     6.350000        0.00014596   +/-      0.00022197    152.078 %
   55     6.450000        0.00017290   +/-      0.00031724    183.477 %
   56     6.550000        0.00024134   +/-      0.00026112    108.196 %
   57     6.650000        0.00019224   +/-      0.00023193    120.649 %
   58     6.750000        0.00026313   +/-      0.00026551    100.905 %
   59     6.850000        0.00038558   +/-      0.00050272    130.382 %
   60     6.950000        0.00031815   +/-      0.00029097     91.456 %
   61     7.050000        0.00030480   +/-      0.00030550    100.227 %
   62     7.150000        0.00039227   +/-      0.00037284     95.045 %
   63     7.250000        0.00049142   +/-      0.00036883     75.055 %
   64     7.350000        0.00067384   +/-      0.00041131     61.040 %
   65     7.450000        0.00050270   +/-      0.00033764     67.165 %
   66     7.550000        0.00079157   +/-      0.00037362     47.200 %
   67     7.650000        0.00070210   +/-      0.00041727     59.431 %
   68     7.750000        0.00073491   +/-      0.00050576     68.820 %
   69     7.850000        0.00069508   +/-      0.00033343     47.970 %
   70     7.950000        0.00079842   +/-      0.00043379     54.332 %
   71     8.050000        0.00063070   +/-      0.00029815     47.272 %
   72     8.150000        0.00064649   +/-      0.00042034     65.018 %
   73     8.250000        0.00060529   +/-      0.00031492     52.027 %
   74     8.350000        0.00062996   +/-      0.00037373     59.326 %
   75     8.450000        0.00060598   +/-      0.00034261     56.538 %
   76     8.550000        0.00048753   +/-      0.00024697     50.658 %
   77     8.650000        0.00041951   +/-      0.00024940     59.451 %
   78     8.750000        0.00035446   +/-      0.00025745     72.633 %
   79     8.850000        0.00046199   +/-      0.00034170     73.962 %
   80     8.950000        0.00037553   +/-      0.00023387     62.277 %
   81     9.050000        0.00045910   +/-      0.00031345     68.276 %
   82     9.150000        0.00034107   +/-      0.00023690     69.457 %
   83     9.250000        0.00029679   +/-      0.00022900     77.159 %
   84     9.350000        0.00039520   +/-      0.00026652     67.438 %
   85     9.450000        0.00031854   +/-      0.00019629     61.624 %


ISOCELES    - OFF DIAGONAL- GCM3(R, S, S)                                       
I=   28   R=  3.750000

   26     3.550000        0.00000000   +/-      0.00000000        NaN %
   27     3.650000        0.00000000   +/-      0.00000000        NaN %
   28     3.750000        0.00115418   +/-      0.00254726    220.699 %
   29     3.850000        0.11882527   +/-      0.01060983      8.929 %
   30     3.950000        0.73329332   +/-      0.03650265      4.978 %
   31     4.050000        1.23184395   +/-      0.04587924      3.724 %
   32     4.150000        1.21517658   +/-      0.04146165      3.412 %
   33     4.250000        0.95048152   +/-      0.03141037      3.305 %
   34     4.350000        0.68734280   +/-      0.02499601      3.637 %
   35     4.450000        0.50883705   +/-      0.02424724      4.765 %
   36     4.550000        0.36673977   +/-      0.01637487      4.465 %
   37     4.650000        0.27786769   +/-      0.01306623      4.702 %
   38     4.750000        0.20926873   +/-      0.01452189      6.939 %
   39     4.850000        0.16176312   +/-      0.01088652      6.730 %
   40     4.950000        0.12922993   +/-      0.00874414      6.766 %
   41     5.050000        0.10563949   +/-      0.00985582      9.330 %
   42     5.150000        0.08686585   +/-      0.00700959      8.069 %
   43     5.250000        0.07338888   +/-      0.00832412     11.342 %
   44     5.350000        0.05984872   +/-      0.00668903     11.177 %
   45     5.450000        0.05189390   +/-      0.00575907     11.098 %
   46     5.550000        0.04695491   +/-      0.00563125     11.993 %
   47     5.650000        0.04267559   +/-      0.00519671     12.177 %
   48     5.750000        0.03995600   +/-      0.00568740     14.234 %
   49     5.850000        0.04028174   +/-      0.00465359     11.553 %
   50     5.950000        0.03599359   +/-      0.00359895      9.999 %
   51     6.050000        0.03732052   +/-      0.00438295     11.744 %
   52     6.150000        0.03734799   +/-      0.00330425      8.847 %
   53     6.250000        0.04085517   +/-      0.00569355     13.936 %
   54     6.350000        0.04128068   +/-      0.00397566      9.631 %
   55     6.450000        0.04540619   +/-      0.00537025     11.827 %
   56     6.550000        0.05173755   +/-      0.00389097      7.521 %
   57     6.650000        0.05681881   +/-      0.00427692      7.527 %
   58     6.750000        0.06695683   +/-      0.00604736      9.032 %
   59     6.850000        0.07717927   +/-      0.00611099      7.918 %
   60     6.950000        0.09133164   +/-      0.00598777      6.556 %
   61     7.050000        0.10477734   +/-      0.00659714      6.296 %
   62     7.150000        0.11625550   +/-      0.00689407      5.930 %
   63     7.250000        0.13260286   +/-      0.00682846      5.150 %
   64     7.350000        0.14072658   +/-      0.00693673      4.929 %
   65     7.450000        0.15339220   +/-      0.00752585      4.906 %
   66     7.550000        0.16361669   +/-      0.00678424      4.146 %
   67     7.650000        0.17543286   +/-      0.00835476      4.762 %
   68     7.750000        0.18784615   +/-      0.00713800      3.800 %
   69     7.850000        0.19949138   +/-      0.00820034      4.111 %
   70     7.950000        0.20161087   +/-      0.00706063      3.502 %
   71     8.050000        0.20007729   +/-      0.00769847      3.848 %
   72     8.150000        0.19195545   +/-      0.00704597      3.671 %
   73     8.250000        0.18203249   +/-      0.00874431      4.804 %
   74     8.350000        0.16939878   +/-      0.00752253      4.441 %
   75     8.450000        0.15323926   +/-      0.00633802      4.136 %
   76     8.550000        0.14166245   +/-      0.00631895      4.461 %
   77     8.650000        0.12905847   +/-      0.00577195      4.472 %
   78     8.750000        0.11921005   +/-      0.00660727      5.543 %
   79     8.850000        0.10967783   +/-      0.00410765      3.745 %
   80     8.950000        0.10170491   +/-      0.00514767      5.061 %
   81     9.050000        0.09682225   +/-      0.00611813      6.319 %
   82     9.150000        0.09095301   +/-      0.00346785      3.813 %
   83     9.250000        0.08849744   +/-      0.00507877      5.739 %
   84     9.350000        0.08457962   +/-      0.00394062      4.659 %
   85     9.450000        0.08259948   +/-      0.00577658      6.993 %


ISOCELES    - OFF DIAGONAL- GCM3(R, S, S)                                       
I=   29   R=  3.850000

   26     3.550000        0.00000000   +/-      0.00000000        NaN %
   27     3.650000        0.00000000   +/-      0.00000000        NaN %
   28     3.750000        0.01146242   +/-      0.00446049     38.914 %
   29     3.850000        1.25126003   +/-      0.07346742      5.871 %
   30     3.950000        7.52014032   +/-      0.16651570      2.214 %
   31     4.050000       12.74895509   +/-      0.18819584      1.476 %
   32     4.150000       12.37756411   +/-      0.15621706      1.262 %
   33     4.250000        9.65156095   +/-      0.10488847      1.087 %
   34     4.350000        7.02362200   +/-      0.08445192      1.202 %
   35     4.450000        5.07231331   +/-      0.07141996      1.408 %
   36     4.550000        3.71291804   +/-      0.05665229      1.526 %
   37     4.650000        2.75459139   +/-      0.05633660      2.045 %
   38     4.750000        2.07890240   +/-      0.04777706      2.298 %
   39     4.850000        1.61518855   +/-      0.02994494      1.854 %
   40     4.950000        1.27589628   +/-      0.03323721      2.605 %
   41     5.050000        1.02969343   +/-      0.02324204      2.257 %
   42     5.150000        0.83860040   +/-      0.02253714      2.687 %
   43     5.250000        0.70543218   +/-      0.02941270      4.169 %
   44     5.350000        0.59932067   +/-      0.02142078      3.574 %
   45     5.450000        0.52916766   +/-      0.01578720      2.983 %
   46     5.550000        0.47417253   +/-      0.01918726      4.046 %
   47     5.650000        0.42723318   +/-      0.01607597      3.763 %
   48     5.750000        0.39885122   +/-      0.01573391      3.945 %
   49     5.850000        0.38082405   +/-      0.01382639      3.631 %
   50     5.950000        0.36506040   +/-      0.01517982      4.158 %
   51     6.050000        0.36460685   +/-      0.01752581      4.807 %
   52     6.150000        0.37535693   +/-      0.01623912      4.326 %
   53     6.250000        0.39279245   +/-      0.01660893      4.228 %
   54     6.350000        0.41230391   +/-      0.01737484      4.214 %
   55     6.450000        0.45287088   +/-      0.01543598      3.408 %
   56     6.550000        0.50785082   +/-      0.01852390      3.648 %
   57     6.650000        0.57703360   +/-      0.01739142      3.014 %
   58     6.750000        0.67352150   +/-      0.02241792      3.328 %
   59     6.850000        0.78191240   +/-      0.01985459      2.539 %
   60     6.950000        0.90887421   +/-      0.01989001      2.188 %
   61     7.050000        1.05375871   +/-      0.02482638      2.356 %
   62     7.150000        1.18199052   +/-      0.02404864      2.035 %
   63     7.250000        1.32030071   +/-      0.01938871      1.469 %
   64     7.350000        1.43274321   +/-      0.02243315      1.566 %
   65     7.450000        1.55003594   +/-      0.02502334      1.614 %
   66     7.550000        1.65815689   +/-      0.02398844      1.447 %
   67     7.650000        1.78816935   +/-      0.03115891      1.743 %
   68     7.750000        1.89954655   +/-      0.02493383      1.313 %
   69     7.850000        2.00071857   +/-      0.02661482      1.330 %
   70     7.950000        2.04279740   +/-      0.03442949      1.685 %
   71     8.050000        2.01522812   +/-      0.03004074      1.491 %
   72     8.150000        1.93321437   +/-      0.02389028      1.236 %
   73     8.250000        1.81228263   +/-      0.02536580      1.400 %
   74     8.350000        1.68252937   +/-      0.02208892      1.313 %
   75     8.450000        1.54261241   +/-      0.02082122      1.350 %
   76     8.550000        1.41023387   +/-      0.02309800      1.638 %
   77     8.650000        1.29100569   +/-      0.02027989      1.571 %
   78     8.750000        1.18293120   +/-      0.02269882      1.919 %
   79     8.850000        1.09301468   +/-      0.02330074      2.132 %
   80     8.950000        1.01733130   +/-      0.02167201      2.130 %
   81     9.050000        0.95891186   +/-      0.01729329      1.803 %
   82     9.150000        0.90595121   +/-      0.01620005      1.788 %
   83     9.250000        0.86118862   +/-      0.01653911      1.920 %
   84     9.350000        0.83703198   +/-      0.01661821      1.985 %
   85     9.450000        0.81813221   +/-      0.01570521      1.920 %


ISOCELES    - OFF DIAGONAL- GCM3(R, S, S)                                       
I=   30   R=  3.950000

   26     3.550000        0.00000000   +/-      0.00000000        NaN %
   27     3.650000        0.00000000   +/-      0.00000000        NaN %
   28     3.750000        0.02794490   +/-      0.00523488     18.733 %
   29     3.850000        3.05373293   +/-      0.09880031      3.235 %
   30     3.950000       18.60347611   +/-      0.28793880      1.548 %
   31     4.050000       31.43363659   +/-      0.31753074      1.010 %
   32     4.150000       30.47051893   +/-      0.23753658      0.780 %
   33     4.250000       23.66613211   +/-      0.16616592      0.702 %
   34     4.350000       17.21717849   +/-      0.14076899      0.818 %
   35     4.450000       12.33452529   +/-      0.11967268      0.970 %
   36     4.550000        9.00205382   +/-      0.09451472      1.050 %
   37     4.650000        6.66869252   +/-      0.08089664      1.213 %
   38     4.750000        5.03161998   +/-      0.06951386      1.382 %
   39     4.850000        3.87699586   +/-      0.06715743      1.732 %
   40     4.950000        3.05633555   +/-      0.06011976      1.967 %
   41     5.050000        2.45351546   +/-      0.04397383      1.792 %
   42     5.150000        2.00814144   +/-      0.04231446      2.107 %
   43     5.250000        1.67851315   +/-      0.03781664      2.253 %
   44     5.350000        1.42754317   +/-      0.02994436      2.098 %
   45     5.450000        1.24024762   +/-      0.02401336      1.936 %
   46     5.550000        1.11528632   +/-      0.03028735      2.716 %
   47     5.650000        1.00409623   +/-      0.02552289      2.542 %
   48     5.750000        0.94010752   +/-      0.02917952      3.104 %
   49     5.850000        0.89531686   +/-      0.02999558      3.350 %
   50     5.950000        0.87394389   +/-      0.03011686      3.446 %
   51     6.050000        0.87222073   +/-      0.02219954      2.545 %
   52     6.150000        0.88823189   +/-      0.02538282      2.858 %
   53     6.250000        0.93314608   +/-      0.02425102      2.599 %
   54     6.350000        0.99842298   +/-      0.02558754      2.563 %
   55     6.450000        1.08476420   +/-      0.03230600      2.978 %
   56     6.550000        1.21739164   +/-      0.03198837      2.628 %
   57     6.650000        1.39565755   +/-      0.02768453      1.984 %
   58     6.750000        1.61939233   +/-      0.03654817      2.257 %
   59     6.850000        1.88727121   +/-      0.03089572      1.637 %
   60     6.950000        2.20630199   +/-      0.04077178      1.848 %
   61     7.050000        2.54507369   +/-      0.04247557      1.669 %
   62     7.150000        2.87244635   +/-      0.03355417      1.168 %
   63     7.250000        3.19148013   +/-      0.04148007      1.300 %
   64     7.350000        3.46681146   +/-      0.04741883      1.368 %
   65     7.450000        3.73921768   +/-      0.04542360      1.215 %
   66     7.550000        4.00621587   +/-      0.03650925      0.911 %
   67     7.650000        4.30318869   +/-      0.04656169      1.082 %
   68     7.750000        4.58497370   +/-      0.04519037      0.986 %
   69     7.850000        4.82992564   +/-      0.05558352      1.151 %
   70     7.950000        4.91396695   +/-      0.05494710      1.118 %
   71     8.050000        4.83391048   +/-      0.04684524      0.969 %
   72     8.150000        4.64010199   +/-      0.03842153      0.828 %
   73     8.250000        4.34876445   +/-      0.03184349      0.732 %
   74     8.350000        4.03473395   +/-      0.04077273      1.011 %
   75     8.450000        3.70371614   +/-      0.03359075      0.907 %
   76     8.550000        3.38115293   +/-      0.03978097      1.177 %
   77     8.650000        3.08054207   +/-      0.02962868      0.962 %
   78     8.750000        2.83170573   +/-      0.02816896      0.995 %
   79     8.850000        2.60979441   +/-      0.03986889      1.528 %
   80     8.950000        2.42757404   +/-      0.03605091      1.485 %
   81     9.050000        2.27962436   +/-      0.02495918      1.095 %
   82     9.150000        2.15379542   +/-      0.02365789      1.098 %
   83     9.250000        2.06608885   +/-      0.02944757      1.425 %
   84     9.350000        2.00218149   +/-      0.02750133      1.374 %
   85     9.450000        1.95829023   +/-      0.03418998      1.746 %


ISOCELES    - OFF DIAGONAL- GCM3(R, S, S)                                       
I=   31   R=  4.050000

   26     3.550000        0.00000000   +/-      0.00000000        NaN %
   27     3.650000        0.00000000   +/-      0.00000000        NaN %
   28     3.750000        0.03605582   +/-      0.00528231     14.650 %
   29     3.850000        3.96263171   +/-      0.07676789      1.937 %
   30     3.950000       24.16774210   +/-      0.27453847      1.136 %
   31     4.050000       40.84676320   +/-      0.39685132      0.972 %
   32     4.150000       39.55685072   +/-      0.34145175      0.863 %
   33     4.250000       30.63522104   +/-      0.24518729      0.800 %
   34     4.350000       22.12612866   +/-      0.16930929      0.765 %
   35     4.450000       15.88124868   +/-      0.13699164      0.863 %
   36     4.550000       11.51792638   +/-      0.11142823      0.967 %
   37     4.650000        8.48080297   +/-      0.10389693      1.225 %
   38     4.750000        6.39636403   +/-      0.05806135      0.908 %
   39     4.850000        4.90521761   +/-      0.06887422      1.404 %
   40     4.950000        3.86001861   +/-      0.05760436      1.492 %
   41     5.050000        3.08731033   +/-      0.05301095      1.717 %
   42     5.150000        2.51438874   +/-      0.03869016      1.539 %
   43     5.250000        2.09851788   +/-      0.03678512      1.753 %
   44     5.350000        1.79713228   +/-      0.02777976      1.546 %
   45     5.450000        1.56785234   +/-      0.03771872      2.406 %
   46     5.550000        1.38038590   +/-      0.03697828      2.679 %
   47     5.650000        1.26918494   +/-      0.02945730      2.321 %
   48     5.750000        1.17916971   +/-      0.03145133      2.667 %
   49     5.850000        1.11486744   +/-      0.02546331      2.284 %
   50     5.950000        1.09018478   +/-      0.02949460      2.705 %
   51     6.050000        1.08656552   +/-      0.03618155      3.330 %
   52     6.150000        1.11094937   +/-      0.02465072      2.219 %
   53     6.250000        1.16323744   +/-      0.02708629      2.329 %
   54     6.350000        1.24537670   +/-      0.02847291      2.286 %
   55     6.450000        1.37169397   +/-      0.03297257      2.404 %
   56     6.550000        1.53933597   +/-      0.02885364      1.874 %
   57     6.650000        1.76922987   +/-      0.04057117      2.293 %
   58     6.750000        2.05956226   +/-      0.03868667      1.878 %
   59     6.850000        2.41442585   +/-      0.03587312      1.486 %
   60     6.950000        2.80842749   +/-      0.03472024      1.236 %
   61     7.050000        3.23602522   +/-      0.04483711      1.386 %
   62     7.150000        3.66146697   +/-      0.04623194      1.263 %
   63     7.250000        4.06164531   +/-      0.04511848      1.111 %
   64     7.350000        4.43370323   +/-      0.04682790      1.056 %
   65     7.450000        4.76535995   +/-      0.04762359      0.999 %
   66     7.550000        5.12085262   +/-      0.03408461      0.666 %
   67     7.650000        5.51187275   +/-      0.03511621      0.637 %
   68     7.750000        5.88598838   +/-      0.06221811      1.057 %
   69     7.850000        6.16749633   +/-      0.05299378      0.859 %
   70     7.950000        6.24628600   +/-      0.05019191      0.804 %
   71     8.050000        6.14991590   +/-      0.05800278      0.943 %
   72     8.150000        5.87842818   +/-      0.04692079      0.798 %
   73     8.250000        5.49818531   +/-      0.04949207      0.900 %
   74     8.350000        5.08157772   +/-      0.05094159      1.002 %
   75     8.450000        4.67095354   +/-      0.04657872      0.997 %
   76     8.550000        4.25067908   +/-      0.04491999      1.057 %
   77     8.650000        3.88459394   +/-      0.03162392      0.814 %
   78     8.750000        3.56275913   +/-      0.03209260      0.901 %
   79     8.850000        3.28279556   +/-      0.03413126      1.040 %
   80     8.950000        3.05886413   +/-      0.03184801      1.041 %
   81     9.050000        2.86628181   +/-      0.03574780      1.247 %
   82     9.150000        2.71209518   +/-      0.03289152      1.213 %
   83     9.250000        2.60756353   +/-      0.03135889      1.203 %
   84     9.350000        2.51522100   +/-      0.03334302      1.326 %
   85     9.450000        2.46380153   +/-      0.02540612      1.031 %


ISOCELES    - OFF DIAGONAL- GCM3(R, S, S)                                       
I=   32   R=  4.150000

   26     3.550000        0.00000000   +/-      0.00000000        NaN %
   27     3.650000        0.00000000   +/-      0.00000000        NaN %
   28     3.750000        0.03593001   +/-      0.00781471     21.750 %
   29     3.850000        3.90517926   +/-      0.08921829      2.285 %
   30     3.950000       23.78169774   +/-      0.25093083      1.055 %
   31     4.050000       40.13388582   +/-      0.33553101      0.836 %
   32     4.150000       38.78629993   +/-      0.41493952      1.070 %
   33     4.250000       30.03574790   +/-      0.24164563      0.805 %
   34     4.350000       21.61509130   +/-      0.21286801      0.985 %
   35     4.450000       15.43291377   +/-      0.18422839      1.194 %
   36     4.550000       11.15363832   +/-      0.13309712      1.193 %
   37     4.650000        8.21144172   +/-      0.11389533      1.387 %
   38     4.750000        6.14129372   +/-      0.08860612      1.443 %
   39     4.850000        4.72120595   +/-      0.08187521      1.734 %
   40     4.950000        3.68277342   +/-      0.05872223      1.595 %
   41     5.050000        2.93719342   +/-      0.04156139      1.415 %
   42     5.150000        2.39711591   +/-      0.04177326      1.743 %
   43     5.250000        1.98952365   +/-      0.03293120      1.655 %
   44     5.350000        1.69993526   +/-      0.03115689      1.833 %
   45     5.450000        1.47279859   +/-      0.04115724      2.794 %
   46     5.550000        1.31319957   +/-      0.03567727      2.717 %
   47     5.650000        1.19084224   +/-      0.02934543      2.464 %
   48     5.750000        1.11929872   +/-      0.03312067      2.959 %
   49     5.850000        1.05547220   +/-      0.02312612      2.191 %
   50     5.950000        1.02596481   +/-      0.02450883      2.389 %
   51     6.050000        1.02899328   +/-      0.02843042      2.763 %
   52     6.150000        1.05575105   +/-      0.02256586      2.137 %
   53     6.250000        1.10389514   +/-      0.02696681      2.443 %
   54     6.350000        1.19211550   +/-      0.02848537      2.389 %
   55     6.450000        1.30049158   +/-      0.02995449      2.303 %
   56     6.550000        1.47176972   +/-      0.03479389      2.364 %
   57     6.650000        1.69157338   +/-      0.03056786      1.807 %
   58     6.750000        1.98771105   +/-      0.02624611      1.320 %
   59     6.850000        2.32893751   +/-      0.03448683      1.481 %
   60     6.950000        2.71966495   +/-      0.03739792      1.375 %
   61     7.050000        3.12794667   +/-      0.05222912      1.670 %
   62     7.150000        3.54360168   +/-      0.05159539      1.456 %
   63     7.250000        3.92440818   +/-      0.04762968      1.214 %
   64     7.350000        4.26985189   +/-      0.03919452      0.918 %
   65     7.450000        4.60130828   +/-      0.04399289      0.956 %
   66     7.550000        4.94166682   +/-      0.03595045      0.727 %
   67     7.650000        5.32329374   +/-      0.04570964      0.859 %
   68     7.750000        5.66278066   +/-      0.05626565      0.994 %
   69     7.850000        5.94377161   +/-      0.06050164      1.018 %
   70     7.950000        6.02210816   +/-      0.05831990      0.968 %
   71     8.050000        5.90087434   +/-      0.05841546      0.990 %
   72     8.150000        5.64395153   +/-      0.05835797      1.034 %
   73     8.250000        5.27874852   +/-      0.04900331      0.928 %
   74     8.350000        4.85976997   +/-      0.04058112      0.835 %
   75     8.450000        4.45491537   +/-      0.04143275      0.930 %
   76     8.550000        4.06228441   +/-      0.02830446      0.697 %
   77     8.650000        3.70742472   +/-      0.03772686      1.018 %
   78     8.750000        3.38885003   +/-      0.03501371      1.033 %
   79     8.850000        3.12451531   +/-      0.02840465      0.909 %
   80     8.950000        2.91285269   +/-      0.02897957      0.995 %
   81     9.050000        2.73294646   +/-      0.01820450      0.666 %
   82     9.150000        2.58710787   +/-      0.02875515      1.111 %
   83     9.250000        2.47423320   +/-      0.02468880      0.998 %
   84     9.350000        2.39951806   +/-      0.02756829      1.149 %
   85     9.450000        2.34390893   +/-      0.02508839      1.070 %


ISOCELES    - OFF DIAGONAL- GCM3(R, S, S)                                       
I=   33   R=  4.250000

   26     3.550000        0.00000000   +/-      0.00000000        NaN %
   27     3.650000        0.00000000   +/-      0.00000000        NaN %
   28     3.750000        0.03318760   +/-      0.00546747     16.474 %
   29     3.850000        3.44899400   +/-      0.07079342      2.053 %
   30     3.950000       21.01597207   +/-      0.23383166      1.113 %
   31     4.050000       35.44204715   +/-      0.29081392      0.821 %
   32     4.150000       34.12467454   +/-      0.27843936      0.816 %
   33     4.250000       26.42459674   +/-      0.27161045      1.028 %
   34     4.350000       18.84650925   +/-      0.20582799      1.092 %
   35     4.450000       13.44389455   +/-      0.19709954      1.466 %
   36     4.550000        9.66313349   +/-      0.13555050      1.403 %
   37     4.650000        7.10951186   +/-      0.11155696      1.569 %
   38     4.750000        5.27077981   +/-      0.07016256      1.331 %
   39     4.850000        4.05435905   +/-      0.06089989      1.502 %
   40     4.950000        3.15341523   +/-      0.04816691      1.527 %
   41     5.050000        2.51701738   +/-      0.03816180      1.516 %
   42     5.150000        2.03863809   +/-      0.03082737      1.512 %
   43     5.250000        1.69559812   +/-      0.03939290      2.323 %
   44     5.350000        1.43132799   +/-      0.03115689      2.177 %
   45     5.450000        1.25365655   +/-      0.02893053      2.308 %
   46     5.550000        1.11162735   +/-      0.02852764      2.566 %
   47     5.650000        1.00306607   +/-      0.02010403      2.004 %
   48     5.750000        0.93367787   +/-      0.01927289      2.064 %
   49     5.850000        0.88887969   +/-      0.02336798      2.629 %
   50     5.950000        0.86241198   +/-      0.02512052      2.913 %
   51     6.050000        0.87303151   +/-      0.02467964      2.827 %
   52     6.150000        0.89089199   +/-      0.01954130      2.193 %
   53     6.250000        0.93748609   +/-      0.01856768      1.981 %
   54     6.350000        1.00631215   +/-      0.02296475      2.282 %
   55     6.450000        1.11470146   +/-      0.02585224      2.319 %
   56     6.550000        1.26278155   +/-      0.02681733      2.124 %
   57     6.650000        1.46166749   +/-      0.03401618      2.327 %
   58     6.750000        1.71503266   +/-      0.03278152      1.911 %
   59     6.850000        2.00872146   +/-      0.02990693      1.489 %
   60     6.950000        2.35722323   +/-      0.03795882      1.610 %
   61     7.050000        2.70169819   +/-      0.04748975      1.758 %
   62     7.150000        3.06505116   +/-      0.04192679      1.368 %
   63     7.250000        3.39527255   +/-      0.04460930      1.314 %
   64     7.350000        3.70241945   +/-      0.03662848      0.989 %
   65     7.450000        3.97405571   +/-      0.04721349      1.188 %
   66     7.550000        4.28967622   +/-      0.04366191      1.018 %
   67     7.650000        4.60373597   +/-      0.04358470      0.947 %
   68     7.750000        4.89284588   +/-      0.04371671      0.893 %
   69     7.850000        5.11074163   +/-      0.04964925      0.971 %
   70     7.950000        5.18855718   +/-      0.04759620      0.917 %
   71     8.050000        5.07301318   +/-      0.05153846      1.016 %
   72     8.150000        4.84002535   +/-      0.04571547      0.945 %
   73     8.250000        4.50588923   +/-      0.04989593      1.107 %
   74     8.350000        4.15323926   +/-      0.04109261      0.989 %
   75     8.450000        3.80828716   +/-      0.03956603      1.039 %
   76     8.550000        3.45411548   +/-      0.03367352      0.975 %
   77     8.650000        3.16544882   +/-      0.03377482      1.067 %
   78     8.750000        2.88999948   +/-      0.03441918      1.191 %
   79     8.850000        2.66626893   +/-      0.02833541      1.063 %
   80     8.950000        2.47565768   +/-      0.02534927      1.024 %
   81     9.050000        2.32729223   +/-      0.02818342      1.211 %
   82     9.150000        2.19792913   +/-      0.02325075      1.058 %
   83     9.250000        2.10630849   +/-      0.01646606      0.782 %
   84     9.350000        2.04355426   +/-      0.01977971      0.968 %
   85     9.450000        2.00273123   +/-      0.02209224      1.103 %


ISOCELES    - OFF DIAGONAL- GCM3(R, S, S)                                       
I=   34   R=  4.350000

   26     3.550000        0.00000000   +/-      0.00000000        NaN %
   27     3.650000        0.00000000   +/-      0.00000000        NaN %
   28     3.750000        0.02826265   +/-      0.00596166     21.094 %
   29     3.850000        2.94573712   +/-      0.05741499      1.949 %
   30     3.950000       17.98633658   +/-      0.16537673      0.919 %
   31     4.050000       30.29726243   +/-      0.20617686      0.681 %
   32     4.150000       29.06848605   +/-      0.23539314      0.810 %
   33     4.250000       22.36326799   +/-      0.25551915      1.143 %
   34     4.350000       15.92052224   +/-      0.24593942      1.545 %
   35     4.450000       11.29274785   +/-      0.17179806      1.521 %
   36     4.550000        8.07389421   +/-      0.12554332      1.555 %
   37     4.650000        5.89485909   +/-      0.11222650      1.904 %
   38     4.750000        4.39559483   +/-      0.07082689      1.611 %
   39     4.850000        3.36257644   +/-      0.05934979      1.765 %
   40     4.950000        2.60628767   +/-      0.04532984      1.739 %
   41     5.050000        2.07840343   +/-      0.03111938      1.497 %
   42     5.150000        1.67993629   +/-      0.03111420      1.852 %
   43     5.250000        1.39434318   +/-      0.03092974      2.218 %
   44     5.350000        1.17304161   +/-      0.03279692      2.796 %
   45     5.450000        1.02327799   +/-      0.02751166      2.689 %
   46     5.550000        0.90311841   +/-      0.02297728      2.544 %
   47     5.650000        0.81952014   +/-      0.02037608      2.486 %
   48     5.750000        0.76731782   +/-      0.02092581      2.727 %
   49     5.850000        0.73263488   +/-      0.01452861      1.983 %
   50     5.950000        0.70678179   +/-      0.01935645      2.739 %
   51     6.050000        0.71040134   +/-      0.01841816      2.593 %
   52     6.150000        0.72998826   +/-      0.02316447      3.173 %
   53     6.250000        0.77091567   +/-      0.02219418      2.879 %
   54     6.350000        0.83287756   +/-      0.02126278      2.553 %
   55     6.450000        0.92090760   +/-      0.02842844      3.087 %
   56     6.550000        1.04955310   +/-      0.02086866      1.988 %
   57     6.650000        1.21464404   +/-      0.02261252      1.862 %
   58     6.750000        1.42366409   +/-      0.02725770      1.915 %
   59     6.850000        1.68685667   +/-      0.03493227      2.071 %
   60     6.950000        1.97235673   +/-      0.02914756      1.478 %
   61     7.050000        2.26876541   +/-      0.03562155      1.570 %
   62     7.150000        2.57039333   +/-      0.03856590      1.500 %
   63     7.250000        2.83699967   +/-      0.03327268      1.173 %
   64     7.350000        3.10529062   +/-      0.02799132      0.901 %
   65     7.450000        3.32588567   +/-      0.03118318      0.938 %
   66     7.550000        3.58826585   +/-      0.03123747      0.871 %
   67     7.650000        3.85204239   +/-      0.02689661      0.698 %
   68     7.750000        4.09605484   +/-      0.03556741      0.868 %
   69     7.850000        4.27411885   +/-      0.05511556      1.290 %
   70     7.950000        4.32637887   +/-      0.05120506      1.184 %
   71     8.050000        4.22038297   +/-      0.05105873      1.210 %
   72     8.150000        4.01813115   +/-      0.04680639      1.165 %
   73     8.250000        3.73734190   +/-      0.03932208      1.052 %
   74     8.350000        3.43365540   +/-      0.03830204      1.115 %
   75     8.450000        3.14021952   +/-      0.03706667      1.180 %
   76     8.550000        2.85691866   +/-      0.03983927      1.394 %
   77     8.650000        2.60503514   +/-      0.03266098      1.254 %
   78     8.750000        2.38053355   +/-      0.02693449      1.131 %
   79     8.850000        2.19392982   +/-      0.02403657      1.096 %
   80     8.950000        2.03997154   +/-      0.02017706      0.989 %
   81     9.050000        1.91674910   +/-      0.01965644      1.026 %
   82     9.150000        1.81325748   +/-      0.02102258      1.159 %
   83     9.250000        1.74246982   +/-      0.01928357      1.107 %
   84     9.350000        1.68524757   +/-      0.01800674      1.068 %
   85     9.450000        1.65014856   +/-      0.01378439      0.835 %


ISOCELES    - OFF DIAGONAL- GCM3(R, S, S)                                       
I=   35   R=  4.450000

   26     3.550000        0.00000000   +/-      0.00000000        NaN %
   27     3.650000        0.00000000   +/-      0.00000000        NaN %
   28     3.750000        0.02404854   +/-      0.00541884     22.533 %
   29     3.850000        2.55683695   +/-      0.06615631      2.587 %
   30     3.950000       15.35868139   +/-      0.14004080      0.912 %
   31     4.050000       25.85649523   +/-      0.23201321      0.897 %
   32     4.150000       24.77325655   +/-      0.22614142      0.913 %
   33     4.250000       18.88802566   +/-      0.23420528      1.240 %
   34     4.350000       13.45078790   +/-      0.17105329      1.272 %
   35     4.450000        9.47899140   +/-      0.21820167      2.302 %
   36     4.550000        6.75823736   +/-      0.10323769      1.528 %
   37     4.650000        4.91337319   +/-      0.09323861      1.898 %
   38     4.750000        3.65730333   +/-      0.07180691      1.963 %
   39     4.850000        2.78046266   +/-      0.05084842      1.829 %
   40     4.950000        2.15240238   +/-      0.04364439      2.028 %
   41     5.050000        1.70606763   +/-      0.03328906      1.951 %
   42     5.150000        1.37643069   +/-      0.02803552      2.037 %
   43     5.250000        1.13464401   +/-      0.02965048      2.613 %
   44     5.350000        0.95996983   +/-      0.02319876      2.417 %
   45     5.450000        0.83924944   +/-      0.02543812      3.031 %
   46     5.550000        0.73784656   +/-      0.01717583      2.328 %
   47     5.650000        0.67097837   +/-      0.02029766      3.025 %
   48     5.750000        0.61906067   +/-      0.01646433      2.660 %
   49     5.850000        0.59487717   +/-      0.01444993      2.429 %
   50     5.950000        0.57929405   +/-      0.01935898      3.342 %
   51     6.050000        0.57870017   +/-      0.01458293      2.520 %
   52     6.150000        0.59797099   +/-      0.01571895      2.629 %
   53     6.250000        0.63270288   +/-      0.01517156      2.398 %
   54     6.350000        0.68442848   +/-      0.02558127      3.738 %
   55     6.450000        0.76515251   +/-      0.01997257      2.610 %
   56     6.550000        0.86716989   +/-      0.02173437      2.506 %
   57     6.650000        1.01795586   +/-      0.02213499      2.174 %
   58     6.750000        1.18758829   +/-      0.02418023      2.036 %
   59     6.850000        1.40334854   +/-      0.02291853      1.633 %
   60     6.950000        1.64783395   +/-      0.03641019      2.210 %
   61     7.050000        1.90495706   +/-      0.03531439      1.854 %
   62     7.150000        2.14766220   +/-      0.03704339      1.725 %
   63     7.250000        2.37117736   +/-      0.02798446      1.180 %
   64     7.350000        2.59503613   +/-      0.02967802      1.144 %
   65     7.450000        2.79322628   +/-      0.03252765      1.165 %
   66     7.550000        3.00126110   +/-      0.03002394      1.000 %
   67     7.650000        3.22211442   +/-      0.03545671      1.100 %
   68     7.750000        3.43517362   +/-      0.03461211      1.008 %
   69     7.850000        3.56433214   +/-      0.04787952      1.343 %
   70     7.950000        3.58957110   +/-      0.03472766      0.967 %
   71     8.050000        3.49437531   +/-      0.03613041      1.034 %
   72     8.150000        3.31502716   +/-      0.04042729      1.220 %
   73     8.250000        3.08496835   +/-      0.03943037      1.278 %
   74     8.350000        2.83476342   +/-      0.02882775      1.017 %
   75     8.450000        2.59559603   +/-      0.03322480      1.280 %
   76     8.550000        2.35369810   +/-      0.02924007      1.242 %
   77     8.650000        2.14421501   +/-      0.02603388      1.214 %
   78     8.750000        1.95953694   +/-      0.02732435      1.394 %
   79     8.850000        1.80482808   +/-      0.02119278      1.174 %
   80     8.950000        1.67705929   +/-      0.02033955      1.213 %
   81     9.050000        1.57441052   +/-      0.02005876      1.274 %
   82     9.150000        1.48514658   +/-      0.01518865      1.023 %
   83     9.250000        1.42848169   +/-      0.01777553      1.244 %
   84     9.350000        1.39061539   +/-      0.02315741      1.665 %
   85     9.450000        1.36245325   +/-      0.01674818      1.229 %


ISOCELES    - OFF DIAGONAL- GCM3(R, S, S)                                       
I=   36   R=  4.550000

   26     3.550000        0.00000000   +/-      0.00000000        NaN %
   27     3.650000        0.00000000   +/-      0.00000000        NaN %
   28     3.750000        0.02049840   +/-      0.00381288     18.601 %
   29     3.850000        2.19350155   +/-      0.06027145      2.748 %
   30     3.950000       13.34414102   +/-      0.11733526      0.879 %
   31     4.050000       22.20613711   +/-      0.13085868      0.589 %
   32     4.150000       21.18566039   +/-      0.17325477      0.818 %
   33     4.250000       16.13794863   +/-      0.18783720      1.164 %
   34     4.350000       11.39533981   +/-      0.14409843      1.265 %
   35     4.450000        8.02202322   +/-      0.12896637      1.608 %
   36     4.550000        5.68752431   +/-      0.14821320      2.606 %
   37     4.650000        4.12167523   +/-      0.06634283      1.610 %
   38     4.750000        3.06790532   +/-      0.05668508      1.848 %
   39     4.850000        2.31141710   +/-      0.05269731      2.280 %
   40     4.950000        1.79278368   +/-      0.04430402      2.471 %
   41     5.050000        1.40583922   +/-      0.03301182      2.348 %
   42     5.150000        1.13557788   +/-      0.02544657      2.241 %
   43     5.250000        0.94046012   +/-      0.02300008      2.446 %
   44     5.350000        0.79474279   +/-      0.02323072      2.923 %
   45     5.450000        0.69235990   +/-      0.01919015      2.772 %
   46     5.550000        0.60534550   +/-      0.01621298      2.678 %
   47     5.650000        0.55034255   +/-      0.01723114      3.131 %
   48     5.750000        0.51325513   +/-      0.01709284      3.330 %
   49     5.850000        0.48515599   +/-      0.01246395      2.569 %
   50     5.950000        0.48054307   +/-      0.01325416      2.758 %
   51     6.050000        0.48084038   +/-      0.01869760      3.889 %
   52     6.150000        0.49175668   +/-      0.01560514      3.173 %
   53     6.250000        0.52475610   +/-      0.01580673      3.012 %
   54     6.350000        0.56973610   +/-      0.01667768      2.927 %
   55     6.450000        0.63662694   +/-      0.01479623      2.324 %
   56     6.550000        0.72756995   +/-      0.01776994      2.442 %
   57     6.650000        0.85404533   +/-      0.02441429      2.859 %
   58     6.750000        1.00690338   +/-      0.02311116      2.295 %
   59     6.850000        1.18754911   +/-      0.02225136      1.874 %
   60     6.950000        1.39579843   +/-      0.02976221      2.132 %
   61     7.050000        1.60332139   +/-      0.02966325      1.850 %
   62     7.150000        1.81450894   +/-      0.02741638      1.511 %
   63     7.250000        2.01466610   +/-      0.03279047      1.628 %
   64     7.350000        2.18760984   +/-      0.02818326      1.288 %
   65     7.450000        2.36838268   +/-      0.02631437      1.111 %
   66     7.550000        2.53870225   +/-      0.03744295      1.475 %
   67     7.650000        2.72683010   +/-      0.02469716      0.906 %
   68     7.750000        2.88247184   +/-      0.03439207      1.193 %
   69     7.850000        2.99054526   +/-      0.03278098      1.096 %
   70     7.950000        3.00554130   +/-      0.03441603      1.145 %
   71     8.050000        2.91937408   +/-      0.03584515      1.228 %
   72     8.150000        2.76457161   +/-      0.03603832      1.304 %
   73     8.250000        2.57047519   +/-      0.03282092      1.277 %
   74     8.350000        2.36302389   +/-      0.02179035      0.922 %
   75     8.450000        2.15243237   +/-      0.02347328      1.091 %
   76     8.550000        1.95588061   +/-      0.02497283      1.277 %
   77     8.650000        1.77635405   +/-      0.01567286      0.882 %
   78     8.750000        1.62898174   +/-      0.02016626      1.238 %
   79     8.850000        1.50399877   +/-      0.01904453      1.266 %
   80     8.950000        1.38907103   +/-      0.01715376      1.235 %
   81     9.050000        1.30356472   +/-      0.01761951      1.352 %
   82     9.150000        1.23298878   +/-      0.01445661      1.172 %
   83     9.250000        1.18382677   +/-      0.01404432      1.186 %
   84     9.350000        1.15147903   +/-      0.01843544      1.601 %
   85     9.450000        1.12861653   +/-      0.01968761      1.744 %


ISOCELES    - OFF DIAGONAL- GCM3(R, S, S)                                       
I=   37   R=  4.650000

   26     3.550000        0.00000000   +/-      0.00000000        NaN %
   27     3.650000        0.00000000   +/-      0.00000000        NaN %
   28     3.750000        0.01815341   +/-      0.00367372     20.237 %
   29     3.850000        1.91922628   +/-      0.05088641      2.651 %
   30     3.950000       11.64163124   +/-      0.13139868      1.129 %
   31     4.050000       19.34883215   +/-      0.15159748      0.783 %
   32     4.150000       18.37921083   +/-      0.15733080      0.856 %
   33     4.250000       13.90635274   +/-      0.17047449      1.226 %
   34     4.350000        9.79552394   +/-      0.13228697      1.350 %
   35     4.450000        6.85550190   +/-      0.09640448      1.406 %
   36     4.550000        4.85309710   +/-      0.08011650      1.651 %
   37     4.650000        3.48181513   +/-      0.08604357      2.471 %
   38     4.750000        2.58363908   +/-      0.04942261      1.913 %
   39     4.850000        1.94171126   +/-      0.04381668      2.257 %
   40     4.950000        1.49655325   +/-      0.03095070      2.068 %
   41     5.050000        1.18395511   +/-      0.02680369      2.264 %
   42     5.150000        0.95723549   +/-      0.02534636      2.648 %
   43     5.250000        0.78560174   +/-      0.01871334      2.382 %
   44     5.350000        0.66943466   +/-      0.01710778      2.556 %
   45     5.450000        0.57183755   +/-      0.01170168      2.046 %
   46     5.550000        0.50899189   +/-      0.01784434      3.506 %
   47     5.650000        0.46000373   +/-      0.01601983      3.483 %
   48     5.750000        0.42230652   +/-      0.01484159      3.514 %
   49     5.850000        0.40833707   +/-      0.01280536      3.136 %
   50     5.950000        0.39689682   +/-      0.01506277      3.795 %
   51     6.050000        0.40107541   +/-      0.01249802      3.116 %
   52     6.150000        0.41528783   +/-      0.01195428      2.879 %
   53     6.250000        0.43988618   +/-      0.01275146      2.899 %
   54     6.350000        0.47943442   +/-      0.01552992      3.239 %
   55     6.450000        0.53581148   +/-      0.01441260      2.690 %
   56     6.550000        0.62163598   +/-      0.01643675      2.644 %
   57     6.650000        0.72693028   +/-      0.01527458      2.101 %
   58     6.750000        0.86169083   +/-      0.01620965      1.881 %
   59     6.850000        1.01605740   +/-      0.02946237      2.900 %
   60     6.950000        1.19294121   +/-      0.02322079      1.947 %
   61     7.050000        1.37974835   +/-      0.02512514      1.821 %
   62     7.150000        1.55628511   +/-      0.02211329      1.421 %
   63     7.250000        1.72349974   +/-      0.02849897      1.654 %
   64     7.350000        1.86650547   +/-      0.03150774      1.688 %
   65     7.450000        2.01892619   +/-      0.03302862      1.636 %
   66     7.550000        2.17112734   +/-      0.02738828      1.261 %
   67     7.650000        2.32229879   +/-      0.02929074      1.261 %
   68     7.750000        2.45533665   +/-      0.03124447      1.273 %
   69     7.850000        2.54358003   +/-      0.02446490      0.962 %
   70     7.950000        2.54221631   +/-      0.02700880      1.062 %
   71     8.050000        2.47467422   +/-      0.02743059      1.108 %
   72     8.150000        2.32964852   +/-      0.03553401      1.525 %
   73     8.250000        2.16859150   +/-      0.02030859      0.936 %
   74     8.350000        1.98725884   +/-      0.02834962      1.427 %
   75     8.450000        1.81417764   +/-      0.02243832      1.237 %
   76     8.550000        1.64105095   +/-      0.02998867      1.827 %
   77     8.650000        1.48567903   +/-      0.02086434      1.404 %
   78     8.750000        1.36447870   +/-      0.01823381      1.336 %
   79     8.850000        1.25795704   +/-      0.01796098      1.428 %
   80     8.950000        1.16894188   +/-      0.01625930      1.391 %
   81     9.050000        1.09171510   +/-      0.01759230      1.611 %
   82     9.150000        1.03615176   +/-      0.01563553      1.509 %
   83     9.250000        0.99120578   +/-      0.01764115      1.780 %
   84     9.350000        0.96886137   +/-      0.01301837      1.344 %
   85     9.450000        0.94893428   +/-      0.01443810      1.522 %


ISOCELES    - OFF DIAGONAL- GCM3(R, S, S)                                       
I=   38   R=  4.750000

   26     3.550000        0.00000000   +/-      0.00000000        NaN %
   27     3.650000        0.00000000   +/-      0.00000000        NaN %
   28     3.750000        0.01618707   +/-      0.00408140     25.214 %
   29     3.850000        1.71025497   +/-      0.05601956      3.276 %
   30     3.950000       10.31622210   +/-      0.12135787      1.176 %
   31     4.050000       17.06495174   +/-      0.12543705      0.735 %
   32     4.150000       16.11935362   +/-      0.11536129      0.716 %
   33     4.250000       12.11556738   +/-      0.11420645      0.943 %
   34     4.350000        8.51388964   +/-      0.12127123      1.424 %
   35     4.450000        5.93237967   +/-      0.07222927      1.218 %
   36     4.550000        4.18611164   +/-      0.06105522      1.459 %
   37     4.650000        3.02431066   +/-      0.05857955      1.937 %
   38     4.750000        2.20854378   +/-      0.06091741      2.758 %
   39     4.850000        1.66423791   +/-      0.03402244      2.044 %
   40     4.950000        1.28539039   +/-      0.03170426      2.467 %
   41     5.050000        1.00367845   +/-      0.02004838      1.997 %
   42     5.150000        0.80812071   +/-      0.02106779      2.607 %
   43     5.250000        0.66971211   +/-      0.01913063      2.857 %
   44     5.350000        0.56049805   +/-      0.01849861      3.300 %
   45     5.450000        0.48643837   +/-      0.01479483      3.041 %
   46     5.550000        0.42889775   +/-      0.01530762      3.569 %
   47     5.650000        0.38358495   +/-      0.01450741      3.782 %
   48     5.750000        0.36197445   +/-      0.01103773      3.049 %
   49     5.850000        0.34384398   +/-      0.01463405      4.256 %
   50     5.950000        0.33843698   +/-      0.01182358      3.494 %
   51     6.050000        0.33915707   +/-      0.01031680      3.042 %
   52     6.150000        0.34685699   +/-      0.01126236      3.247 %
   53     6.250000        0.37126282   +/-      0.01320238      3.556 %
   54     6.350000        0.41144711   +/-      0.01154519      2.806 %
   55     6.450000        0.45874365   +/-      0.01354410      2.952 %
   56     6.550000        0.53737588   +/-      0.01603249      2.983 %
   57     6.650000        0.63307094   +/-      0.01822916      2.879 %
   58     6.750000        0.74733910   +/-      0.02008205      2.687 %
   59     6.850000        0.88960724   +/-      0.01647338      1.852 %
   60     6.950000        1.04548613   +/-      0.02184608      2.090 %
   61     7.050000        1.19440599   +/-      0.02290878      1.918 %
   62     7.150000        1.34811982   +/-      0.02396023      1.777 %
   63     7.250000        1.49049521   +/-      0.02570652      1.725 %
   64     7.350000        1.63156994   +/-      0.02665830      1.634 %
   65     7.450000        1.76117978   +/-      0.02394559      1.360 %
   66     7.550000        1.89128856   +/-      0.02290636      1.211 %
   67     7.650000        2.01713653   +/-      0.02241499      1.111 %
   68     7.750000        2.11516976   +/-      0.02338183      1.105 %
   69     7.850000        2.17909054   +/-      0.02574576      1.181 %
   70     7.950000        2.18230345   +/-      0.02922215      1.339 %
   71     8.050000        2.11549384   +/-      0.02418881      1.143 %
   72     8.150000        2.00546769   +/-      0.01879053      0.937 %
   73     8.250000        1.84395460   +/-      0.01896813      1.029 %
   74     8.350000        1.70243132   +/-      0.02273940      1.336 %
   75     8.450000        1.53849534   +/-      0.01951045      1.268 %
   76     8.550000        1.40036132   +/-      0.02191642      1.565 %
   77     8.650000        1.27391335   +/-      0.02055715      1.614 %
   78     8.750000        1.16333284   +/-      0.01573746      1.353 %
   79     8.850000        1.07040576   +/-      0.01389112      1.298 %
   80     8.950000        0.99153611   +/-      0.01371860      1.384 %
   81     9.050000        0.93067623   +/-      0.01270831      1.365 %
   82     9.150000        0.88400327   +/-      0.01511354      1.710 %
   83     9.250000        0.84469936   +/-      0.01494320      1.769 %
   84     9.350000        0.82270880   +/-      0.01383229      1.681 %
   85     9.450000        0.81262905   +/-      0.01263942      1.555 %


ISOCELES    - OFF DIAGONAL- GCM3(R, S, S)                                       
I=   39   R=  4.850000

   26     3.550000        0.00000000   +/-      0.00000000        NaN %
   27     3.650000        0.00000000   +/-      0.00000000        NaN %
   28     3.750000        0.01416183   +/-      0.00398147     28.114 %
   29     3.850000        1.53694951   +/-      0.05356766      3.485 %
   30     3.950000        9.23353340   +/-      0.12170803      1.318 %
   31     4.050000       15.21466353   +/-      0.14606368      0.960 %
   32     4.150000       14.34174164   +/-      0.10153495      0.708 %
   33     4.250000       10.74589129   +/-      0.13500934      1.256 %
   34     4.350000        7.50529814   +/-      0.09666341      1.288 %
   35     4.450000        5.21097179   +/-      0.07862389      1.509 %
   36     4.550000        3.67838186   +/-      0.05316640      1.445 %
   37     4.650000        2.62942908   +/-      0.04979651      1.894 %
   38     4.750000        1.92178326   +/-      0.03873777      2.016 %
   39     4.850000        1.44079677   +/-      0.04483871      3.112 %
   40     4.950000        1.11109125   +/-      0.02843763      2.559 %
   41     5.050000        0.86255138   +/-      0.02243955      2.602 %
   42     5.150000        0.69139850   +/-      0.02165342      3.132 %
   43     5.250000        0.56876405   +/-      0.01925305      3.385 %
   44     5.350000        0.48232897   +/-      0.01668066      3.458 %
   45     5.450000        0.40955077   +/-      0.01675126      4.090 %
   46     5.550000        0.36645392   +/-      0.01288600      3.516 %
   47     5.650000        0.33016114   +/-      0.01001053      3.032 %
   48     5.750000        0.30824848   +/-      0.00852355      2.765 %
   49     5.850000        0.29540340   +/-      0.01149563      3.892 %
   50     5.950000        0.28818927   +/-      0.00928986      3.224 %
   51     6.050000        0.29323522   +/-      0.00842412      2.873 %
   52     6.150000        0.30291253   +/-      0.01107410      3.656 %
   53     6.250000        0.32142969   +/-      0.01323865      4.119 %
   54     6.350000        0.35732111   +/-      0.01349996      3.778 %
   55     6.450000        0.40627900   +/-      0.01135774      2.796 %
   56     6.550000        0.46991018   +/-      0.01204131      2.562 %
   57     6.650000        0.55190894   +/-      0.01645101      2.981 %
   58     6.750000        0.65806340   +/-      0.01552842      2.360 %
   59     6.850000        0.78253066   +/-      0.01470423      1.879 %
   60     6.950000        0.91922138   +/-      0.01816407      1.976 %
   61     7.050000        1.05435587   +/-      0.01965188      1.864 %
   62     7.150000        1.19166739   +/-      0.02233239      1.874 %
   63     7.250000        1.31645855   +/-      0.02112697      1.605 %
   64     7.350000        1.43784700   +/-      0.02461386      1.712 %
   65     7.450000        1.54901542   +/-      0.02063468      1.332 %
   66     7.550000        1.66568542   +/-      0.02324576      1.396 %
   67     7.650000        1.76740244   +/-      0.02016441      1.141 %
   68     7.750000        1.85221078   +/-      0.02465851      1.331 %
   69     7.850000        1.90264888   +/-      0.02706974      1.423 %
   70     7.950000        1.89648352   +/-      0.02097040      1.106 %
   71     8.050000        1.83524190   +/-      0.02338369      1.274 %
   72     8.150000        1.73450657   +/-      0.01822767      1.051 %
   73     8.250000        1.60056191   +/-      0.02320906      1.450 %
   74     8.350000        1.46394878   +/-      0.01958987      1.338 %
   75     8.450000        1.33333319   +/-      0.02030444      1.523 %
   76     8.550000        1.20630843   +/-      0.01464883      1.214 %
   77     8.650000        1.09468487   +/-      0.01827800      1.670 %
   78     8.750000        1.00065525   +/-      0.01502598      1.502 %
   79     8.850000        0.91845040   +/-      0.01233485      1.343 %
   80     8.950000        0.85829564   +/-      0.01527191      1.779 %
   81     9.050000        0.80364620   +/-      0.01326279      1.650 %
   82     9.150000        0.76108321   +/-      0.01260347      1.656 %
   83     9.250000        0.73069734   +/-      0.01405622      1.924 %
   84     9.350000        0.70600140   +/-      0.01255882      1.779 %
   85     9.450000        0.69892918   +/-      0.01260098      1.803 %


ISOCELES    - OFF DIAGONAL- GCM3(R, S, S)                                       
I=   40   R=  4.950000

   26     3.550000        0.00000000   +/-      0.00000000        NaN %
   27     3.650000        0.00000000   +/-      0.00000000        NaN %
   28     3.750000        0.01251559   +/-      0.00402686     32.175 %
   29     3.850000        1.41080602   +/-      0.04909712      3.480 %
   30     3.950000        8.40797233   +/-      0.14137037      1.681 %
   31     4.050000       13.75130692   +/-      0.12369791      0.900 %
   32     4.150000       12.90147008   +/-      0.12549198      0.973 %
   33     4.250000        9.62781884   +/-      0.08681434      0.902 %
   34     4.350000        6.68336229   +/-      0.07387011      1.105 %
   35     4.450000        4.60709856   +/-      0.05699824      1.237 %
   36     4.550000        3.23617733   +/-      0.06255191      1.933 %
   37     4.650000        2.32083074   +/-      0.04531547      1.953 %
   38     4.750000        1.68249524   +/-      0.03180533      1.890 %
   39     4.850000        1.27081905   +/-      0.03788785      2.981 %
   40     4.950000        0.97020155   +/-      0.04170813      4.299 %
   41     5.050000        0.74613178   +/-      0.02253691      3.021 %
   42     5.150000        0.60851755   +/-      0.02374971      3.903 %
   43     5.250000        0.49276568   +/-      0.01612697      3.273 %
   44     5.350000        0.41398669   +/-      0.01757892      4.246 %
   45     5.450000        0.35914955   +/-      0.01351358      3.763 %
   46     5.550000        0.31517427   +/-      0.01243399      3.945 %
   47     5.650000        0.28622438   +/-      0.01127952      3.941 %
   48     5.750000        0.26300340   +/-      0.00814446      3.097 %
   49     5.850000        0.25488241   +/-      0.01208428      4.741 %
   50     5.950000        0.25333102   +/-      0.01157817      4.570 %
   51     6.050000        0.25627386   +/-      0.00913962      3.566 %
   52     6.150000        0.26384370   +/-      0.01210406      4.588 %
   53     6.250000        0.28226944   +/-      0.01220428      4.324 %
   54     6.350000        0.31019329   +/-      0.01023837      3.301 %
   55     6.450000        0.35434237   +/-      0.01581884      4.464 %
   56     6.550000        0.41336756   +/-      0.01172891      2.837 %
   57     6.650000        0.49405648   +/-      0.01748640      3.539 %
   58     6.750000        0.58524446   +/-      0.01728718      2.954 %
   59     6.850000        0.69220284   +/-      0.01432831      2.070 %
   60     6.950000        0.81979907   +/-      0.01882912      2.297 %
   61     7.050000        0.93641824   +/-      0.01914896      2.045 %
   62     7.150000        1.05889292   +/-      0.01579582      1.492 %
   63     7.250000        1.18416241   +/-      0.01805020      1.524 %
   64     7.350000        1.27926266   +/-      0.01996134      1.560 %
   65     7.450000        1.38381319   +/-      0.01788164      1.292 %
   66     7.550000        1.48631212   +/-      0.01983171      1.334 %
   67     7.650000        1.57046094   +/-      0.02301036      1.465 %
   68     7.750000        1.63828995   +/-      0.01999715      1.221 %
   69     7.850000        1.67987259   +/-      0.02036816      1.212 %
   70     7.950000        1.67049286   +/-      0.02291307      1.372 %
   71     8.050000        1.60780161   +/-      0.03185946      1.982 %
   72     8.150000        1.52057297   +/-      0.02112413      1.389 %
   73     8.250000        1.40163852   +/-      0.02161801      1.542 %
   74     8.350000        1.27715513   +/-      0.01673825      1.311 %
   75     8.450000        1.15978475   +/-      0.01852786      1.598 %
   76     8.550000        1.05810843   +/-      0.01822521      1.722 %
   77     8.650000        0.95529420   +/-      0.01551000      1.624 %
   78     8.750000        0.87356132   +/-      0.01507966      1.726 %
   79     8.850000        0.80432734   +/-      0.01527450      1.899 %
   80     8.950000        0.74673797   +/-      0.01437819      1.925 %
   81     9.050000        0.69665364   +/-      0.01251248      1.796 %
   82     9.150000        0.66099919   +/-      0.00879786      1.331 %
   83     9.250000        0.63610329   +/-      0.01032357      1.623 %
   84     9.350000        0.61838225   +/-      0.01059646      1.714 %
   85     9.450000        0.61190020   +/-      0.00951384      1.555 %


ISOCELES    - OFF DIAGONAL- GCM3(R, S, S)                                       
I=   41   R=  5.050000

   26     3.550000        0.00000000   +/-      0.00000000        NaN %
   27     3.650000        0.00000000   +/-      0.00000000        NaN %
   28     3.750000        0.01210531   +/-      0.00346677     28.638 %
   29     3.850000        1.30824310   +/-      0.05037966      3.851 %
   30     3.950000        7.73884815   +/-      0.13013407      1.682 %
   31     4.050000       12.60456176   +/-      0.14008416      1.111 %
   32     4.150000       11.75509879   +/-      0.09581594      0.815 %
   33     4.250000        8.71816014   +/-      0.07633622      0.876 %
   34     4.350000        6.04146882   +/-      0.08028446      1.329 %
   35     4.450000        4.15003312   +/-      0.07563112      1.822 %
   36     4.550000        2.90132697   +/-      0.04536245      1.564 %
   37     4.650000        2.06624476   +/-      0.03543400      1.715 %
   38     4.750000        1.50504410   +/-      0.03772392      2.506 %
   39     4.850000        1.11831969   +/-      0.02711789      2.425 %
   40     4.950000        0.85603310   +/-      0.02916616      3.407 %
   41     5.050000        0.67407364   +/-      0.03475514      5.156 %
   42     5.150000        0.53241183   +/-      0.02232151      4.193 %
   43     5.250000        0.43067763   +/-      0.01530343      3.553 %
   44     5.350000        0.36911896   +/-      0.01571415      4.257 %
   45     5.450000        0.31234893   +/-      0.01448462      4.637 %
   46     5.550000        0.27699134   +/-      0.00942358      3.402 %
   47     5.650000        0.25162316   +/-      0.01060383      4.214 %
   48     5.750000        0.23524188   +/-      0.01002532      4.262 %
   49     5.850000        0.22603899   +/-      0.01127103      4.986 %
   50     5.950000        0.21924585   +/-      0.01248544      5.695 %
   51     6.050000        0.22204178   +/-      0.01083154      4.878 %
   52     6.150000        0.23283902   +/-      0.00793037      3.406 %
   53     6.250000        0.24937293   +/-      0.01017591      4.081 %
   54     6.350000        0.28111751   +/-      0.01063114      3.782 %
   55     6.450000        0.31647687   +/-      0.01153990      3.646 %
   56     6.550000        0.37479611   +/-      0.01318301      3.517 %
   57     6.650000        0.44160361   +/-      0.01256820      2.846 %
   58     6.750000        0.53237566   +/-      0.01413522      2.655 %
   59     6.850000        0.63058755   +/-      0.01349037      2.139 %
   60     6.950000        0.73798895   +/-      0.01427748      1.935 %
   61     7.050000        0.84861145   +/-      0.01971034      2.323 %
   62     7.150000        0.95918529   +/-      0.01757247      1.832 %
   63     7.250000        1.06202737   +/-      0.01767030      1.664 %
   64     7.350000        1.15527077   +/-      0.01816447      1.572 %
   65     7.450000        1.25738994   +/-      0.02264421      1.801 %
   66     7.550000        1.33806362   +/-      0.02420316      1.809 %
   67     7.650000        1.41262281   +/-      0.02039261      1.444 %
   68     7.750000        1.47252831   +/-      0.01434285      0.974 %
   69     7.850000        1.49477880   +/-      0.02074986      1.388 %
   70     7.950000        1.48193452   +/-      0.01763197      1.190 %
   71     8.050000        1.43267958   +/-      0.01672257      1.167 %
   72     8.150000        1.34212092   +/-      0.01602347      1.194 %
   73     8.250000        1.24239807   +/-      0.02198525      1.770 %
   74     8.350000        1.13533831   +/-      0.02161116      1.903 %
   75     8.450000        1.03372640   +/-      0.01823882      1.764 %
   76     8.550000        0.93110314   +/-      0.01109020      1.191 %
   77     8.650000        0.84412997   +/-      0.01723267      2.041 %
   78     8.750000        0.77059901   +/-      0.01165900      1.513 %
   79     8.850000        0.70753646   +/-      0.01268383      1.793 %
   80     8.950000        0.65364555   +/-      0.01123020      1.718 %
   81     9.050000        0.61772709   +/-      0.01313085      2.126 %
   82     9.150000        0.58385769   +/-      0.01124703      1.926 %
   83     9.250000        0.56457009   +/-      0.00964783      1.709 %
   84     9.350000        0.55014433   +/-      0.01169264      2.125 %
   85     9.450000        0.54265916   +/-      0.01039864      1.916 %


ISOCELES    - OFF DIAGONAL- GCM3(R, S, S)                                       
I=   42   R=  5.150000

   26     3.550000        0.00000000   +/-      0.00000000        NaN %
   27     3.650000        0.00000000   +/-      0.00000000        NaN %
   28     3.750000        0.01159561   +/-      0.00356834     30.773 %
   29     3.850000        1.21877257   +/-      0.04168427      3.420 %
   30     3.950000        7.21739953   +/-      0.11842188      1.641 %
   31     4.050000       11.71369972   +/-      0.10745298      0.917 %
   32     4.150000       10.84143236   +/-      0.08205486      0.757 %
   33     4.250000        8.01174532   +/-      0.07280729      0.909 %
   34     4.350000        5.52435272   +/-      0.07155704      1.295 %
   35     4.450000        3.78264757   +/-      0.06625167      1.751 %
   36     4.550000        2.62864613   +/-      0.05291824      2.013 %
   37     4.650000        1.87068417   +/-      0.03718954      1.988 %
   38     4.750000        1.35257105   +/-      0.02801501      2.071 %
   39     4.850000        1.00549413   +/-      0.02049278      2.038 %
   40     4.950000        0.76620651   +/-      0.02580360      3.368 %
   41     5.050000        0.59655103   +/-      0.01765725      2.960 %
   42     5.150000        0.48073200   +/-      0.02308821      4.803 %
   43     5.250000        0.39016162   +/-      0.01715402      4.397 %
   44     5.350000        0.33032243   +/-      0.01369857      4.147 %
   45     5.450000        0.28183300   +/-      0.01161433      4.121 %
   46     5.550000        0.25117482   +/-      0.01070359      4.261 %
   47     5.650000        0.22792370   +/-      0.00932419      4.091 %
   48     5.750000        0.20629927   +/-      0.00824944      3.999 %
   49     5.850000        0.20108294   +/-      0.01023512      5.090 %
   50     5.950000        0.19579234   +/-      0.00914229      4.669 %
   51     6.050000        0.19902404   +/-      0.00739444      3.715 %
   52     6.150000        0.21000261   +/-      0.01190518      5.669 %
   53     6.250000        0.23010912   +/-      0.00805578      3.501 %
   54     6.350000        0.25470151   +/-      0.00869676      3.414 %
   55     6.450000        0.28808623   +/-      0.00915137      3.177 %
   56     6.550000        0.34218055   +/-      0.01200362      3.508 %
   57     6.650000        0.40479472   +/-      0.01186274      2.931 %
   58     6.750000        0.48641381   +/-      0.01280558      2.633 %
   59     6.850000        0.57732109   +/-      0.01225446      2.123 %
   60     6.950000        0.67541012   +/-      0.01486929      2.202 %
   61     7.050000        0.78049111   +/-      0.01716712      2.200 %
   62     7.150000        0.88194831   +/-      0.01589490      1.802 %
   63     7.250000        0.97593151   +/-      0.01842698      1.888 %
   64     7.350000        1.06498010   +/-      0.02175546      2.043 %
   65     7.450000        1.15691234   +/-      0.01865611      1.613 %
   66     7.550000        1.22780358   +/-      0.01809825      1.474 %
   67     7.650000        1.29828365   +/-      0.01926128      1.484 %
   68     7.750000        1.33856145   +/-      0.01964163      1.467 %
   69     7.850000        1.35385923   +/-      0.02030996      1.500 %
   70     7.950000        1.33414977   +/-      0.02225428      1.668 %
   71     8.050000        1.28939636   +/-      0.01884462      1.462 %
   72     8.150000        1.20811974   +/-      0.01776779      1.471 %
   73     8.250000        1.11131122   +/-      0.01295499      1.166 %
   74     8.350000        1.01847454   +/-      0.01484394      1.457 %
   75     8.450000        0.92334602   +/-      0.01754230      1.900 %
   76     8.550000        0.83280602   +/-      0.01087153      1.305 %
   77     8.650000        0.75349205   +/-      0.01293077      1.716 %
   78     8.750000        0.68845575   +/-      0.01192261      1.732 %
   79     8.850000        0.63421143   +/-      0.01315129      2.074 %
   80     8.950000        0.59403532   +/-      0.01130245      1.903 %
   81     9.050000        0.55424232   +/-      0.01458857      2.632 %
   82     9.150000        0.52445092   +/-      0.00861607      1.643 %
   83     9.250000        0.50697151   +/-      0.01033236      2.038 %
   84     9.350000        0.49576725   +/-      0.00960394      1.937 %
   85     9.450000        0.48873835   +/-      0.00965722      1.976 %


ISOCELES    - OFF DIAGONAL- GCM3(R, S, S)                                       
I=   43   R=  5.250000

   26     3.550000        0.00000000   +/-      0.00000000        NaN %
   27     3.650000        0.00000000   +/-      0.00000000        NaN %
   28     3.750000        0.01178425   +/-      0.00410970     34.875 %
   29     3.850000        1.16001895   +/-      0.05011071      4.320 %
   30     3.950000        6.82007450   +/-      0.14017191      2.055 %
   31     4.050000       11.00847415   +/-      0.12203407      1.109 %
   32     4.150000       10.16734142   +/-      0.11633849      1.144 %
   33     4.250000        7.45614674   +/-      0.09193972      1.233 %
   34     4.350000        5.11702320   +/-      0.06179466      1.208 %
   35     4.450000        3.46078374   +/-      0.04704016      1.359 %
   36     4.550000        2.42308834   +/-      0.04499056      1.857 %
   37     4.650000        1.70165830   +/-      0.03880969      2.281 %
   38     4.750000        1.24073278   +/-      0.02483028      2.001 %
   39     4.850000        0.91493191   +/-      0.02869125      3.136 %
   40     4.950000        0.69466120   +/-      0.01833355      2.639 %
   41     5.050000        0.53165889   +/-      0.01434088      2.697 %
   42     5.150000        0.42531276   +/-      0.01275192      2.998 %
   43     5.250000        0.35307223   +/-      0.02736246      7.750 %
   44     5.350000        0.29637391   +/-      0.01090236      3.679 %
   45     5.450000        0.25204844   +/-      0.01015813      4.030 %
   46     5.550000        0.22676245   +/-      0.00818977      3.612 %
   47     5.650000        0.20493956   +/-      0.00903019      4.406 %
   48     5.750000        0.18851802   +/-      0.00919166      4.876 %
   49     5.850000        0.18085049   +/-      0.00855280      4.729 %
   50     5.950000        0.17756219   +/-      0.00853624      4.807 %
   51     6.050000        0.18207100   +/-      0.00873697      4.799 %
   52     6.150000        0.19102522   +/-      0.00722537      3.782 %
   53     6.250000        0.20834359   +/-      0.00993932      4.771 %
   54     6.350000        0.23015249   +/-      0.00734704      3.192 %
   55     6.450000        0.26794784   +/-      0.01067107      3.983 %
   56     6.550000        0.31651045   +/-      0.00868682      2.745 %
   57     6.650000        0.37704722   +/-      0.01215887      3.225 %
   58     6.750000        0.45137467   +/-      0.01245434      2.759 %
   59     6.850000        0.53622838   +/-      0.01047977      1.954 %
   60     6.950000        0.62922550   +/-      0.01579456      2.510 %
   61     7.050000        0.72704320   +/-      0.01401294      1.927 %
   62     7.150000        0.82533029   +/-      0.01409669      1.708 %
   63     7.250000        0.91104013   +/-      0.01389058      1.525 %
   64     7.350000        0.99236149   +/-      0.01308733      1.319 %
   65     7.450000        1.07128116   +/-      0.01919012      1.791 %
   66     7.550000        1.14468226   +/-      0.01730428      1.512 %
   67     7.650000        1.20181509   +/-      0.01453420      1.209 %
   68     7.750000        1.23116248   +/-      0.02100555      1.706 %
   69     7.850000        1.24574981   +/-      0.01870115      1.501 %
   70     7.950000        1.22259434   +/-      0.01532911      1.254 %
   71     8.050000        1.17355779   +/-      0.01751478      1.492 %
   72     8.150000        1.09995812   +/-      0.01645296      1.496 %
   73     8.250000        1.01177677   +/-      0.01698860      1.679 %
   74     8.350000        0.92180151   +/-      0.01107065      1.201 %
   75     8.450000        0.84150207   +/-      0.01330257      1.581 %
   76     8.550000        0.75736516   +/-      0.00991184      1.309 %
   77     8.650000        0.68767511   +/-      0.01621516      2.358 %
   78     8.750000        0.62516498   +/-      0.01238203      1.981 %
   79     8.850000        0.57562776   +/-      0.01068139      1.856 %
   80     8.950000        0.53812435   +/-      0.00882424      1.640 %
   81     9.050000        0.49958555   +/-      0.01123790      2.249 %
   82     9.150000        0.47833080   +/-      0.00880669      1.841 %
   83     9.250000        0.45951088   +/-      0.00949235      2.066 %
   84     9.350000        0.44930876   +/-      0.00734775      1.635 %
   85     9.450000        0.44475677   +/-      0.00984666      2.214 %


ISOCELES    - OFF DIAGONAL- GCM3(R, S, S)                                       
I=   44   R=  5.350000

   26     3.550000        0.00000000   +/-      0.00000000        NaN %
   27     3.650000        0.00000000   +/-      0.00000000        NaN %
   28     3.750000        0.01128903   +/-      0.00358071     31.718 %
   29     3.850000        1.11481906   +/-      0.03889221      3.489 %
   30     3.950000        6.53944106   +/-      0.12773403      1.953 %
   31     4.050000       10.44197368   +/-      0.13012578      1.246 %
   32     4.150000        9.58856084   +/-      0.13076112      1.364 %
   33     4.250000        6.98563252   +/-      0.07719502      1.105 %
   34     4.350000        4.78389169   +/-      0.06206757      1.297 %
   35     4.450000        3.25684483   +/-      0.04482067      1.376 %
   36     4.550000        2.25125108   +/-      0.03921132      1.742 %
   37     4.650000        1.58291706   +/-      0.02759364      1.743 %
   38     4.750000        1.14317968   +/-      0.02845086      2.489 %
   39     4.850000        0.84270086   +/-      0.02415050      2.866 %
   40     4.950000        0.63777437   +/-      0.02262958      3.548 %
   41     5.050000        0.49439276   +/-      0.01615072      3.267 %
   42     5.150000        0.39582339   +/-      0.01273909      3.218 %
   43     5.250000        0.32079551   +/-      0.00970031      3.024 %
   44     5.350000        0.27166730   +/-      0.01719294      6.329 %
   45     5.450000        0.23318060   +/-      0.01079152      4.628 %
   46     5.550000        0.20607498   +/-      0.00940303      4.563 %
   47     5.650000        0.19079247   +/-      0.00907267      4.755 %
   48     5.750000        0.17300725   +/-      0.00991134      5.729 %
   49     5.850000        0.16434018   +/-      0.00875108      5.325 %
   50     5.950000        0.16449565   +/-      0.00746897      4.541 %
   51     6.050000        0.16684058   +/-      0.00689815      4.135 %
   52     6.150000        0.17599714   +/-      0.00574765      3.266 %
   53     6.250000        0.19645256   +/-      0.00941673      4.793 %
   54     6.350000        0.21784553   +/-      0.00919795      4.222 %
   55     6.450000        0.25183844   +/-      0.00868524      3.449 %
   56     6.550000        0.29716411   +/-      0.00811990      2.732 %
   57     6.650000        0.35837422   +/-      0.01333560      3.721 %
   58     6.750000        0.42930913   +/-      0.01183970      2.758 %
   59     6.850000        0.50435910   +/-      0.00888274      1.761 %
   60     6.950000        0.59475812   +/-      0.01399301      2.353 %
   61     7.050000        0.68707395   +/-      0.01346360      1.960 %
   62     7.150000        0.77824961   +/-      0.01373114      1.764 %
   63     7.250000        0.85819979   +/-      0.01855158      2.162 %
   64     7.350000        0.94634925   +/-      0.01120775      1.184 %
   65     7.450000        1.01244199   +/-      0.01487852      1.470 %
   66     7.550000        1.07711403   +/-      0.01839466      1.708 %
   67     7.650000        1.13166425   +/-      0.02083480      1.841 %
   68     7.750000        1.14822757   +/-      0.01999177      1.741 %
   69     7.850000        1.15486211   +/-      0.01559840      1.351 %
   70     7.950000        1.13581065   +/-      0.01485621      1.308 %
   71     8.050000        1.08194163   +/-      0.01463605      1.353 %
   72     8.150000        1.01574492   +/-      0.01450486      1.428 %
   73     8.250000        0.93038178   +/-      0.01297674      1.395 %
   74     8.350000        0.85389083   +/-      0.01685157      1.974 %
   75     8.450000        0.77061655   +/-      0.01244652      1.615 %
   76     8.550000        0.69772958   +/-      0.01050310      1.505 %
   77     8.650000        0.63285813   +/-      0.01148669      1.815 %
   78     8.750000        0.57711337   +/-      0.01258324      2.180 %
   79     8.850000        0.53386010   +/-      0.01160517      2.174 %
   80     8.950000        0.49342006   +/-      0.01059010      2.146 %
   81     9.050000        0.46262554   +/-      0.00933521      2.018 %
   82     9.150000        0.44221755   +/-      0.01073307      2.427 %
   83     9.250000        0.42467614   +/-      0.00997287      2.348 %
   84     9.350000        0.41365811   +/-      0.00933849      2.258 %
   85     9.450000        0.41037775   +/-      0.00716575      1.746 %


ISOCELES    - OFF DIAGONAL- GCM3(R, S, S)                                       
I=   45   R=  5.450000

   26     3.550000        0.00000000   +/-      0.00000000        NaN %
   27     3.650000        0.00000000   +/-      0.00000000        NaN %
   28     3.750000        0.00973234   +/-      0.00285513     29.336 %
   29     3.850000        1.08779938   +/-      0.04115229      3.783 %
   30     3.950000        6.34091738   +/-      0.13390636      2.112 %
   31     4.050000       10.05828095   +/-      0.13119081      1.304 %
   32     4.150000        9.21253389   +/-      0.11181081      1.214 %
   33     4.250000        6.66726904   +/-      0.07182615      1.077 %
   34     4.350000        4.54468592   +/-      0.04782481      1.052 %
   35     4.450000        3.06993303   +/-      0.04190674      1.365 %
   36     4.550000        2.12070613   +/-      0.03272370      1.543 %
   37     4.650000        1.48235369   +/-      0.03019445      2.037 %
   38     4.750000        1.07129919   +/-      0.02105519      1.965 %
   39     4.850000        0.78659102   +/-      0.02167237      2.755 %
   40     4.950000        0.59852543   +/-      0.01834573      3.065 %
   41     5.050000        0.45927843   +/-      0.01442847      3.142 %
   42     5.150000        0.36811524   +/-      0.01451073      3.942 %
   43     5.250000        0.29853519   +/-      0.01580354      5.294 %
   44     5.350000        0.24608477   +/-      0.01222380      4.967 %
   45     5.450000        0.20819554   +/-      0.01665613      8.000 %
   46     5.550000        0.19068228   +/-      0.00985689      5.169 %
   47     5.650000        0.17311734   +/-      0.01035478      5.981 %
   48     5.750000        0.16244138   +/-      0.00848866      5.226 %
   49     5.850000        0.15591578   +/-      0.00727133      4.664 %
   50     5.950000        0.15367968   +/-      0.00739783      4.814 %
   51     6.050000        0.15800809   +/-      0.00711780      4.505 %
   52     6.150000        0.16631434   +/-      0.00697033      4.191 %
   53     6.250000        0.18451767   +/-      0.00779971      4.227 %
   54     6.350000        0.20817333   +/-      0.00748035      3.593 %
   55     6.450000        0.24057668   +/-      0.01040196      4.324 %
   56     6.550000        0.28288491   +/-      0.00808096      2.857 %
   57     6.650000        0.34201394   +/-      0.01119062      3.272 %
   58     6.750000        0.40410113   +/-      0.01069836      2.647 %
   59     6.850000        0.48596566   +/-      0.01147068      2.360 %
   60     6.950000        0.56537126   +/-      0.01333619      2.359 %
   61     7.050000        0.65387894   +/-      0.01670626      2.555 %
   62     7.150000        0.74270848   +/-      0.01636807      2.204 %
   63     7.250000        0.82559997   +/-      0.01378024      1.669 %
   64     7.350000        0.90756390   +/-      0.01548045      1.706 %
   65     7.450000        0.97885954   +/-      0.01863560      1.904 %
   66     7.550000        1.03127791   +/-      0.01742412      1.690 %
   67     7.650000        1.06932872   +/-      0.01790163      1.674 %
   68     7.750000        1.08451148   +/-      0.02032575      1.874 %
   69     7.850000        1.08131777   +/-      0.01534140      1.419 %
   70     7.950000        1.06155021   +/-      0.01630601      1.536 %
   71     8.050000        1.01689781   +/-      0.01309417      1.288 %
   72     8.150000        0.94559696   +/-      0.01292344      1.367 %
   73     8.250000        0.87189530   +/-      0.01694464      1.943 %
   74     8.350000        0.79626961   +/-      0.00914402      1.148 %
   75     8.450000        0.72135676   +/-      0.01136455      1.575 %
   76     8.550000        0.65069477   +/-      0.01092819      1.679 %
   77     8.650000        0.59232707   +/-      0.01151213      1.944 %
   78     8.750000        0.53704301   +/-      0.01312101      2.443 %
   79     8.850000        0.49616009   +/-      0.00833362      1.680 %
   80     8.950000        0.46116178   +/-      0.00893143      1.937 %
   81     9.050000        0.43439485   +/-      0.00925064      2.130 %
   82     9.150000        0.41171202   +/-      0.01144277      2.779 %
   83     9.250000        0.39565135   +/-      0.00709978      1.794 %
   84     9.350000        0.38854099   +/-      0.00870726      2.241 %
   85     9.450000        0.38644096   +/-      0.00785850      2.034 %


ISOCELES    - OFF DIAGONAL- GCM3(R, S, S)                                       
I=   46   R=  5.550000

   26     3.550000        0.00000000   +/-      0.00000000        NaN %
   27     3.650000        0.00000000   +/-      0.00000000        NaN %
   28     3.750000        0.01051523   +/-      0.00297967     28.337 %
   29     3.850000        1.07771124   +/-      0.04023654      3.734 %
   30     3.950000        6.19340170   +/-      0.10557436      1.705 %
   31     4.050000        9.82880255   +/-      0.12245916      1.246 %
   32     4.150000        8.90600930   +/-      0.11989628      1.346 %
   33     4.250000        6.45021242   +/-      0.06765304      1.049 %
   34     4.350000        4.36688896   +/-      0.07228814      1.655 %
   35     4.450000        2.93943959   +/-      0.05260523      1.790 %
   36     4.550000        2.02160105   +/-      0.04172790      2.064 %
   37     4.650000        1.41203322   +/-      0.02245648      1.590 %
   38     4.750000        1.02032981   +/-      0.02160118      2.117 %
   39     4.850000        0.74589858   +/-      0.01579194      2.117 %
   40     4.950000        0.56537136   +/-      0.01708098      3.021 %
   41     5.050000        0.43724244   +/-      0.01195984      2.735 %
   42     5.150000        0.34629712   +/-      0.01317621      3.805 %
   43     5.250000        0.28039273   +/-      0.01075202      3.835 %
   44     5.350000        0.23604884   +/-      0.00803968      3.406 %
   45     5.450000        0.19752087   +/-      0.00823370      4.169 %
   46     5.550000        0.17917420   +/-      0.01271841      7.098 %
   47     5.650000        0.16334961   +/-      0.00876573      5.366 %
   48     5.750000        0.15152133   +/-      0.00815282      5.381 %
   49     5.850000        0.14528580   +/-      0.00748619      5.153 %
   50     5.950000        0.14604547   +/-      0.00865175      5.924 %
   51     6.050000        0.14931176   +/-      0.00713786      4.781 %
   52     6.150000        0.16208587   +/-      0.00618797      3.818 %
   53     6.250000        0.17868650   +/-      0.00836776      4.683 %
   54     6.350000        0.20152675   +/-      0.01073495      5.327 %
   55     6.450000        0.23216211   +/-      0.00869081      3.743 %
   56     6.550000        0.27399205   +/-      0.01269872      4.635 %
   57     6.650000        0.33029206   +/-      0.00981643      2.972 %
   58     6.750000        0.39494009   +/-      0.01226250      3.105 %
   59     6.850000        0.46675943   +/-      0.01210191      2.593 %
   60     6.950000        0.55158439   +/-      0.01178612      2.137 %
   61     7.050000        0.63276965   +/-      0.01127452      1.782 %
   62     7.150000        0.72258939   +/-      0.01492025      2.065 %
   63     7.250000        0.80712424   +/-      0.01431137      1.773 %
   64     7.350000        0.88699879   +/-      0.01276253      1.439 %
   65     7.450000        0.94785230   +/-      0.01659050      1.750 %
   66     7.550000        0.99500160   +/-      0.01614972      1.623 %
   67     7.650000        1.02395774   +/-      0.01479194      1.445 %
   68     7.750000        1.03828557   +/-      0.01722754      1.659 %
   69     7.850000        1.03194229   +/-      0.01639452      1.589 %
   70     7.950000        1.01287105   +/-      0.01111916      1.098 %
   71     8.050000        0.96018960   +/-      0.01458895      1.519 %
   72     8.150000        0.89882962   +/-      0.01375193      1.530 %
   73     8.250000        0.82431729   +/-      0.01362427      1.653 %
   74     8.350000        0.75212268   +/-      0.01073795      1.428 %
   75     8.450000        0.68087795   +/-      0.00754245      1.108 %
   76     8.550000        0.61531978   +/-      0.00795260      1.292 %
   77     8.650000        0.55861065   +/-      0.01074625      1.924 %
   78     8.750000        0.50771772   +/-      0.00832234      1.639 %
   79     8.850000        0.46994761   +/-      0.01062751      2.261 %
   80     8.950000        0.43601830   +/-      0.00743147      1.704 %
   81     9.050000        0.40807852   +/-      0.00914975      2.242 %
   82     9.150000        0.38985258   +/-      0.00906238      2.325 %
   83     9.250000        0.37615860   +/-      0.00844292      2.245 %
   84     9.350000        0.36734540   +/-      0.00730013      1.987 %
   85     9.450000        0.36754527   +/-      0.00905368      2.463 %


ISOCELES    - OFF DIAGONAL- GCM3(R, S, S)                                       
I=   47   R=  5.650000

   26     3.550000        0.00000000   +/-      0.00000000        NaN %
   27     3.650000        0.00000000   +/-      0.00000000        NaN %
   28     3.750000        0.01154578   +/-      0.00248444     21.518 %
   29     3.850000        1.07619792   +/-      0.03139381      2.917 %
   30     3.950000        6.15515165   +/-      0.12238935      1.988 %
   31     4.050000        9.71571854   +/-      0.10131590      1.043 %
   32     4.150000        8.72233091   +/-      0.11896645      1.364 %
   33     4.250000        6.32570001   +/-      0.06451816      1.020 %
   34     4.350000        4.25573870   +/-      0.05149201      1.210 %
   35     4.450000        2.85607196   +/-      0.03872770      1.356 %
   36     4.550000        1.94245463   +/-      0.03758443      1.935 %
   37     4.650000        1.35980277   +/-      0.02805578      2.063 %
   38     4.750000        0.97229118   +/-      0.02076367      2.136 %
   39     4.850000        0.71510251   +/-      0.01668161      2.333 %
   40     4.950000        0.54010058   +/-      0.01699985      3.148 %
   41     5.050000        0.41176237   +/-      0.01630432      3.960 %
   42     5.150000        0.33287821   +/-      0.01306518      3.925 %
   43     5.250000        0.26688263   +/-      0.01457969      5.463 %
   44     5.350000        0.22443960   +/-      0.00824634      3.674 %
   45     5.450000        0.19151697   +/-      0.00803183      4.194 %
   46     5.550000        0.16957985   +/-      0.00916633      5.405 %
   47     5.650000        0.15403351   +/-      0.01248718      8.107 %
   48     5.750000        0.14673553   +/-      0.00649288      4.425 %
   49     5.850000        0.14055618   +/-      0.00888560      6.322 %
   50     5.950000        0.14106209   +/-      0.00732821      5.195 %
   51     6.050000        0.14767512   +/-      0.00687002      4.652 %
   52     6.150000        0.15818766   +/-      0.00764618      4.834 %
   53     6.250000        0.17094385   +/-      0.00846797      4.954 %
   54     6.350000        0.19864439   +/-      0.00826181      4.159 %
   55     6.450000        0.23056798   +/-      0.00821498      3.563 %
   56     6.550000        0.26851243   +/-      0.00971045      3.616 %
   57     6.650000        0.32282697   +/-      0.00831827      2.577 %
   58     6.750000        0.38227249   +/-      0.01176092      3.077 %
   59     6.850000        0.45613936   +/-      0.01132018      2.482 %
   60     6.950000        0.54217313   +/-      0.01237811      2.283 %
   61     7.050000        0.62441332   +/-      0.01214905      1.946 %
   62     7.150000        0.71456826   +/-      0.01364810      1.910 %
   63     7.250000        0.80188466   +/-      0.01217470      1.518 %
   64     7.350000        0.87476132   +/-      0.01481627      1.694 %
   65     7.450000        0.93123979   +/-      0.01622224      1.742 %
   66     7.550000        0.97495639   +/-      0.01778043      1.824 %
   67     7.650000        0.99999953   +/-      0.01603181      1.603 %
   68     7.750000        1.00967385   +/-      0.01321250      1.309 %
   69     7.850000        0.99863231   +/-      0.01357362      1.359 %
   70     7.950000        0.97026082   +/-      0.01506835      1.553 %
   71     8.050000        0.92399424   +/-      0.01345785      1.456 %
   72     8.150000        0.86047217   +/-      0.01509509      1.754 %
   73     8.250000        0.79125711   +/-      0.01360344      1.719 %
   74     8.350000        0.71817969   +/-      0.01091517      1.520 %
   75     8.450000        0.65390365   +/-      0.01194143      1.826 %
   76     8.550000        0.59280875   +/-      0.01430976      2.414 %
   77     8.650000        0.53640686   +/-      0.01036042      1.931 %
   78     8.750000        0.48821474   +/-      0.00851803      1.745 %
   79     8.850000        0.44950569   +/-      0.00826064      1.838 %
   80     8.950000        0.41748967   +/-      0.01072650      2.569 %
   81     9.050000        0.39707681   +/-      0.00866072      2.181 %
   82     9.150000        0.37450155   +/-      0.00708957      1.893 %
   83     9.250000        0.36399413   +/-      0.00950845      2.612 %
   84     9.350000        0.35434747   +/-      0.00799790      2.257 %
   85     9.450000        0.35163724   +/-      0.00849137      2.415 %


ISOCELES    - OFF DIAGONAL- GCM3(R, S, S)                                       
I=   48   R=  5.750000

   26     3.550000        0.00000000   +/-      0.00000000        NaN %
   27     3.650000        0.00000000   +/-      0.00000000        NaN %
   28     3.750000        0.01027248   +/-      0.00250375     24.373 %
   29     3.850000        1.08758224   +/-      0.03417689      3.142 %
   30     3.950000        6.21112802   +/-      0.11106054      1.788 %
   31     4.050000        9.69359177   +/-      0.11716169      1.209 %
   32     4.150000        8.71860349   +/-      0.09966925      1.143 %
   33     4.250000        6.25892392   +/-      0.07872645      1.258 %
   34     4.350000        4.20851109   +/-      0.07601919      1.806 %
   35     4.450000        2.80595395   +/-      0.05702166      2.032 %
   36     4.550000        1.91019335   +/-      0.02936494      1.537 %
   37     4.650000        1.33403267   +/-      0.02718103      2.038 %
   38     4.750000        0.94760247   +/-      0.01513256      1.597 %
   39     4.850000        0.69628355   +/-      0.02352589      3.379 %
   40     4.950000        0.52611925   +/-      0.02019504      3.838 %
   41     5.050000        0.39994063   +/-      0.01471741      3.680 %
   42     5.150000        0.31822270   +/-      0.01010322      3.175 %
   43     5.250000        0.25966334   +/-      0.01096784      4.224 %
   44     5.350000        0.21399556   +/-      0.00888167      4.150 %
   45     5.450000        0.18618310   +/-      0.00819898      4.404 %
   46     5.550000        0.16329299   +/-      0.00868146      5.316 %
   47     5.650000        0.14960569   +/-      0.00944156      6.311 %
   48     5.750000        0.14248238   +/-      0.01111481      7.801 %
   49     5.850000        0.13998575   +/-      0.00758091      5.415 %
   50     5.950000        0.13825512   +/-      0.00806581      5.834 %
   51     6.050000        0.14368924   +/-      0.00673978      4.691 %
   52     6.150000        0.15705722   +/-      0.00759558      4.836 %
   53     6.250000        0.17039911   +/-      0.00660164      3.874 %
   54     6.350000        0.19493406   +/-      0.00503586      2.583 %
   55     6.450000        0.22888794   +/-      0.00802885      3.508 %
   56     6.550000        0.26744680   +/-      0.00764813      2.860 %
   57     6.650000        0.32204677   +/-      0.00802226      2.491 %
   58     6.750000        0.38335013   +/-      0.01184822      3.091 %
   59     6.850000        0.45988699   +/-      0.01206781      2.624 %
   60     6.950000        0.54191655   +/-      0.01514988      2.796 %
   61     7.050000        0.62835752   +/-      0.01406582      2.239 %
   62     7.150000        0.71779329   +/-      0.01677792      2.337 %
   63     7.250000        0.79970723   +/-      0.01462161      1.828 %
   64     7.350000        0.87771931   +/-      0.01603314      1.827 %
   65     7.450000        0.93966906   +/-      0.02058968      2.191 %
   66     7.550000        0.96934635   +/-      0.01280767      1.321 %
   67     7.650000        0.99045320   +/-      0.01602165      1.618 %
   68     7.750000        0.99122852   +/-      0.01176410      1.187 %
   69     7.850000        0.97650113   +/-      0.01407546      1.441 %
   70     7.950000        0.95189253   +/-      0.01616671      1.698 %
   71     8.050000        0.90229737   +/-      0.01596635      1.770 %
   72     8.150000        0.83359699   +/-      0.01236907      1.484 %
   73     8.250000        0.76686881   +/-      0.01441107      1.879 %
   74     8.350000        0.69918125   +/-      0.01448496      2.072 %
   75     8.450000        0.63367827   +/-      0.01385321      2.186 %
   76     8.550000        0.57367385   +/-      0.01042326      1.817 %
   77     8.650000        0.52199157   +/-      0.01225466      2.348 %
   78     8.750000        0.47293146   +/-      0.01005427      2.126 %
   79     8.850000        0.43791110   +/-      0.00844613      1.929 %
   80     8.950000        0.40718445   +/-      0.00920635      2.261 %
   81     9.050000        0.38365669   +/-      0.00788798      2.056 %
   82     9.150000        0.36236599   +/-      0.00701858      1.937 %
   83     9.250000        0.35519924   +/-      0.00745084      2.098 %
   84     9.350000        0.34696540   +/-      0.00697636      2.011 %
   85     9.450000        0.34689616   +/-      0.00657421      1.895 %


ISOCELES    - OFF DIAGONAL- GCM3(R, S, S)                                       
I=   49   R=  5.850000

   26     3.550000        0.00000000   +/-      0.00000000        NaN %
   27     3.650000        0.00000000   +/-      0.00000000        NaN %
   28     3.750000        0.01120425   +/-      0.00317450     28.333 %
   29     3.850000        1.11564828   +/-      0.04308018      3.861 %
   30     3.950000        6.28602808   +/-      0.11780151      1.874 %
   31     4.050000        9.84168962   +/-      0.15010908      1.525 %
   32     4.150000        8.76865062   +/-      0.11110837      1.267 %
   33     4.250000        6.25604162   +/-      0.07721085      1.234 %
   34     4.350000        4.18782753   +/-      0.05680760      1.356 %
   35     4.450000        2.79209188   +/-      0.04535498      1.624 %
   36     4.550000        1.89664103   +/-      0.03654008      1.927 %
   37     4.650000        1.30258638   +/-      0.02018510      1.550 %
   38     4.750000        0.93758871   +/-      0.02197192      2.343 %
   39     4.850000        0.68493632   +/-      0.01806643      2.638 %
   40     4.950000        0.51189155   +/-      0.01615162      3.155 %
   41     5.050000        0.39387731   +/-      0.01150812      2.922 %
   42     5.150000        0.30810384   +/-      0.01222843      3.969 %
   43     5.250000        0.25328298   +/-      0.01271975      5.022 %
   44     5.350000        0.21178438   +/-      0.01081037      5.104 %
   45     5.450000        0.18415435   +/-      0.00912141      4.953 %
   46     5.550000        0.16147744   +/-      0.00972033      6.020 %
   47     5.650000        0.14851178   +/-      0.00926348      6.238 %
   48     5.750000        0.13902869   +/-      0.00751995      5.409 %
   49     5.850000        0.13588993   +/-      0.01152017      8.478 %
   50     5.950000        0.13792209   +/-      0.00933699      6.770 %
   51     6.050000        0.14309643   +/-      0.00798842      5.583 %
   52     6.150000        0.15409201   +/-      0.00796235      5.167 %
   53     6.250000        0.17158598   +/-      0.00805892      4.697 %
   54     6.350000        0.19602033   +/-      0.00831492      4.242 %
   55     6.450000        0.23001466   +/-      0.00797600      3.468 %
   56     6.550000        0.27198579   +/-      0.01087162      3.997 %
   57     6.650000        0.32383815   +/-      0.01074170      3.317 %
   58     6.750000        0.38462077   +/-      0.01007838      2.620 %
   59     6.850000        0.46061092   +/-      0.01226597      2.663 %
   60     6.950000        0.54599219   +/-      0.01156014      2.117 %
   61     7.050000        0.63447225   +/-      0.01222786      1.927 %
   62     7.150000        0.72659852   +/-      0.01591990      2.191 %
   63     7.250000        0.81677213   +/-      0.01507078      1.845 %
   64     7.350000        0.88863352   +/-      0.01764309      1.985 %
   65     7.450000        0.94246092   +/-      0.01168007      1.239 %
   66     7.550000        0.97344433   +/-      0.02123785      2.182 %
   67     7.650000        0.98809933   +/-      0.01327890      1.344 %
   68     7.750000        0.98185194   +/-      0.01427105      1.453 %
   69     7.850000        0.97239113   +/-      0.01670773      1.718 %
   70     7.950000        0.93570802   +/-      0.01658749      1.773 %
   71     8.050000        0.88948116   +/-      0.01447158      1.627 %
   72     8.150000        0.82682306   +/-      0.01427697      1.727 %
   73     8.250000        0.75381189   +/-      0.01223377      1.623 %
   74     8.350000        0.69214308   +/-      0.01358469      1.963 %
   75     8.450000        0.62296807   +/-      0.00966511      1.551 %
   76     8.550000        0.56226096   +/-      0.01151522      2.048 %
   77     8.650000        0.51162631   +/-      0.00901194      1.761 %
   78     8.750000        0.46754191   +/-      0.01136719      2.431 %
   79     8.850000        0.43217578   +/-      0.01154672      2.672 %
   80     8.950000        0.39953130   +/-      0.01032099      2.583 %
   81     9.050000        0.37737078   +/-      0.00890287      2.359 %
   82     9.150000        0.35950670   +/-      0.00701426      1.951 %
   83     9.250000        0.34673285   +/-      0.00817313      2.357 %
   84     9.350000        0.34156408   +/-      0.00790681      2.315 %
   85     9.450000        0.34239026   +/-      0.00860892      2.514 %


ISOCELES    - OFF DIAGONAL- GCM3(R, S, S)                                       
I=   50   R=  5.950000

   26     3.550000        0.00000000   +/-      0.00000000        NaN %
   27     3.650000        0.00000000   +/-      0.00000000        NaN %
   28     3.750000        0.01204289   +/-      0.00309080     25.665 %
   29     3.850000        1.13986158   +/-      0.04287675      3.762 %
   30     3.950000        6.47798271   +/-      0.10566425      1.631 %
   31     4.050000       10.01469150   +/-      0.15801553      1.578 %
   32     4.150000        8.90353101   +/-      0.11953982      1.343 %
   33     4.250000        6.34259241   +/-      0.07648806      1.206 %
   34     4.350000        4.22457328   +/-      0.06556931      1.552 %
   35     4.450000        2.80096231   +/-      0.05037805      1.799 %
   36     4.550000        1.90371247   +/-      0.03446155      1.810 %
   37     4.650000        1.31388776   +/-      0.02580852      1.964 %
   38     4.750000        0.93856745   +/-      0.02432674      2.592 %
   39     4.850000        0.68409205   +/-      0.01965246      2.873 %
   40     4.950000        0.50726398   +/-      0.01885242      3.716 %
   41     5.050000        0.38912414   +/-      0.01617640      4.157 %
   42     5.150000        0.30966884   +/-      0.01165164      3.763 %
   43     5.250000        0.25111223   +/-      0.01173486      4.673 %
   44     5.350000        0.21026888   +/-      0.01092039      5.194 %
   45     5.450000        0.18033676   +/-      0.00788230      4.371 %
   46     5.550000        0.16071704   +/-      0.00653339      4.065 %
   47     5.650000        0.14517593   +/-      0.00746510      5.142 %
   48     5.750000        0.13898119   +/-      0.00662802      4.769 %
   49     5.850000        0.13810141   +/-      0.00923146      6.685 %
   50     5.950000        0.13864838   +/-      0.01215707      8.768 %
   51     6.050000        0.14624801   +/-      0.00676963      4.629 %
   52     6.150000        0.16161345   +/-      0.00792755      4.905 %
   53     6.250000        0.17605515   +/-      0.00782210      4.443 %
   54     6.350000        0.20248876   +/-      0.01093491      5.400 %
   55     6.450000        0.23434500   +/-      0.00733064      3.128 %
   56     6.550000        0.27590625   +/-      0.01072300      3.886 %
   57     6.650000        0.32701316   +/-      0.00865540      2.647 %
   58     6.750000        0.39495396   +/-      0.01263475      3.199 %
   59     6.850000        0.47483402   +/-      0.01262886      2.660 %
   60     6.950000        0.55849329   +/-      0.01133045      2.029 %
   61     7.050000        0.65530889   +/-      0.01800456      2.747 %
   62     7.150000        0.74482484   +/-      0.01437746      1.930 %
   63     7.250000        0.84025170   +/-      0.01016539      1.210 %
   64     7.350000        0.91245174   +/-      0.02077896      2.277 %
   65     7.450000        0.96162472   +/-      0.01720115      1.789 %
   66     7.550000        0.98712210   +/-      0.01779557      1.803 %
   67     7.650000        0.98919708   +/-      0.01690967      1.709 %
   68     7.750000        0.98629641   +/-      0.01507661      1.529 %
   69     7.850000        0.96866014   +/-      0.01602925      1.655 %
   70     7.950000        0.93693915   +/-      0.01309352      1.397 %
   71     8.050000        0.88100497   +/-      0.01588717      1.803 %
   72     8.150000        0.82270970   +/-      0.01538991      1.871 %
   73     8.250000        0.75622424   +/-      0.01197439      1.583 %
   74     8.350000        0.68631864   +/-      0.01415956      2.063 %
   75     8.450000        0.62036347   +/-      0.01015126      1.636 %
   76     8.550000        0.55979774   +/-      0.01029133      1.838 %
   77     8.650000        0.50756060   +/-      0.01099122      2.165 %
   78     8.750000        0.46711373   +/-      0.01035645      2.217 %
   79     8.850000        0.43047545   +/-      0.00766836      1.781 %
   80     8.950000        0.40264300   +/-      0.00991770      2.463 %
   81     9.050000        0.37591736   +/-      0.00731733      1.947 %
   82     9.150000        0.36262982   +/-      0.01045605      2.883 %
   83     9.250000        0.35021112   +/-      0.00787130      2.248 %
   84     9.350000        0.34380548   +/-      0.00859470      2.500 %
   85     9.450000        0.34188403   +/-      0.00742763      2.173 %


ISOCELES    - OFF DIAGONAL- GCM3(R, S, S)                                       
I=   51   R=  6.050000

   26     3.550000        0.00000000   +/-      0.00000000        NaN %
   27     3.650000        0.00000000   +/-      0.00000000        NaN %
   28     3.750000        0.01264340   +/-      0.00299845     23.716 %
   29     3.850000        1.20921879   +/-      0.04843456      4.005 %
   30     3.950000        6.71511576   +/-      0.10703275      1.594 %
   31     4.050000       10.33595862   +/-      0.15765864      1.525 %
   32     4.150000        9.14846633   +/-      0.11340082      1.240 %
   33     4.250000        6.47104362   +/-      0.07197223      1.112 %
   34     4.350000        4.28448760   +/-      0.05545584      1.294 %
   35     4.450000        2.84922909   +/-      0.03568526      1.252 %
   36     4.550000        1.91565100   +/-      0.03746499      1.956 %
   37     4.650000        1.32997000   +/-      0.02950017      2.218 %
   38     4.750000        0.93775069   +/-      0.02323447      2.478 %
   39     4.850000        0.68619683   +/-      0.01786350      2.603 %
   40     4.950000        0.51309151   +/-      0.01435045      2.797 %
   41     5.050000        0.39258535   +/-      0.00896163      2.283 %
   42     5.150000        0.30612958   +/-      0.00975653      3.187 %
   43     5.250000        0.25235789   +/-      0.01242691      4.924 %
   44     5.350000        0.21280531   +/-      0.01043232      4.902 %
   45     5.450000        0.18101088   +/-      0.00713393      3.941 %
   46     5.550000        0.16224027   +/-      0.00783384      4.829 %
   47     5.650000        0.14782693   +/-      0.00607927      4.112 %
   48     5.750000        0.14156044   +/-      0.00782909      5.531 %
   49     5.850000        0.14104484   +/-      0.00882601      6.258 %
   50     5.950000        0.13913336   +/-      0.00786553      5.653 %
   51     6.050000        0.14593610   +/-      0.01372523      9.405 %
   52     6.150000        0.16360649   +/-      0.00817684      4.998 %
   53     6.250000        0.18161716   +/-      0.00813763      4.481 %
   54     6.350000        0.20992072   +/-      0.00700076      3.335 %
   55     6.450000        0.24448442   +/-      0.00858755      3.513 %
   56     6.550000        0.28429960   +/-      0.00926953      3.260 %
   57     6.650000        0.33976429   +/-      0.01119761      3.296 %
   58     6.750000        0.40789536   +/-      0.01010506      2.477 %
   59     6.850000        0.48624111   +/-      0.01272622      2.617 %
   60     6.950000        0.58202275   +/-      0.01012550      1.740 %
   61     7.050000        0.67939115   +/-      0.01233321      1.815 %
   62     7.150000        0.78111651   +/-      0.01622543      2.077 %
   63     7.250000        0.87908622   +/-      0.01507588      1.715 %
   64     7.350000        0.94557034   +/-      0.01528063      1.616 %
   65     7.450000        0.99326486   +/-      0.01882988      1.896 %
   66     7.550000        1.01559035   +/-      0.01926545      1.897 %
   67     7.650000        1.01685886   +/-      0.01541709      1.516 %
   68     7.750000        1.00257713   +/-      0.01536124      1.532 %
   69     7.850000        0.97783455   +/-      0.01491884      1.526 %
   70     7.950000        0.94335950   +/-      0.01132742      1.201 %
   71     8.050000        0.89148006   +/-      0.01125188      1.262 %
   72     8.150000        0.82553413   +/-      0.01390276      1.684 %
   73     8.250000        0.75800618   +/-      0.01487405      1.962 %
   74     8.350000        0.68827379   +/-      0.01234274      1.793 %
   75     8.450000        0.62542756   +/-      0.01138058      1.820 %
   76     8.550000        0.56413410   +/-      0.01381071      2.448 %
   77     8.650000        0.51608445   +/-      0.00998575      1.935 %
   78     8.750000        0.47042699   +/-      0.00980579      2.084 %
   79     8.850000        0.43241862   +/-      0.00787016      1.820 %
   80     8.950000        0.40488103   +/-      0.00870210      2.149 %
   81     9.050000        0.38325318   +/-      0.00750864      1.959 %
   82     9.150000        0.36596227   +/-      0.00799176      2.184 %
   83     9.250000        0.35380803   +/-      0.00714955      2.021 %
   84     9.350000        0.34990571   +/-      0.00898215      2.567 %
   85     9.450000        0.34905281   +/-      0.00891070      2.553 %


ISOCELES    - OFF DIAGONAL- GCM3(R, S, S)                                       
I=   52   R=  6.150000

   26     3.550000        0.00000000   +/-      0.00000000        NaN %
   27     3.650000        0.00000000   +/-      0.00000000        NaN %
   28     3.750000        0.01405234   +/-      0.00392641     27.941 %
   29     3.850000        1.28884934   +/-      0.03964414      3.076 %
   30     3.950000        7.05496816   +/-      0.10110237      1.433 %
   31     4.050000       10.82841897   +/-      0.13324092      1.230 %
   32     4.150000        9.49129756   +/-      0.13352626      1.407 %
   33     4.250000        6.67576799   +/-      0.09590611      1.437 %
   34     4.350000        4.41407556   +/-      0.06380292      1.445 %
   35     4.450000        2.90759407   +/-      0.04729471      1.627 %
   36     4.550000        1.95675569   +/-      0.02492953      1.274 %
   37     4.650000        1.35723511   +/-      0.02990455      2.203 %
   38     4.750000        0.96240997   +/-      0.02319604      2.410 %
   39     4.850000        0.70095144   +/-      0.01798899      2.566 %
   40     4.950000        0.52307747   +/-      0.01613143      3.084 %
   41     5.050000        0.40070243   +/-      0.01304801      3.256 %
   42     5.150000        0.31910913   +/-      0.01201895      3.766 %
   43     5.250000        0.25991590   +/-      0.01013808      3.901 %
   44     5.350000        0.21686154   +/-      0.00899238      4.147 %
   45     5.450000        0.18416529   +/-      0.00795347      4.319 %
   46     5.550000        0.16717892   +/-      0.00738977      4.420 %
   47     5.650000        0.15154671   +/-      0.00682364      4.503 %
   48     5.750000        0.14498316   +/-      0.00813392      5.610 %
   49     5.850000        0.14613043   +/-      0.00755604      5.171 %
   50     5.950000        0.14821011   +/-      0.00715225      4.826 %
   51     6.050000        0.15678368   +/-      0.00720592      4.596 %
   52     6.150000        0.16859258   +/-      0.01194629      7.086 %
   53     6.250000        0.18959808   +/-      0.00922933      4.868 %
   54     6.350000        0.21936806   +/-      0.01004370      4.578 %
   55     6.450000        0.25284346   +/-      0.00804433      3.182 %
   56     6.550000        0.29743010   +/-      0.01050321      3.531 %
   57     6.650000        0.35320802   +/-      0.01010635      2.861 %
   58     6.750000        0.42789480   +/-      0.00998854      2.334 %
   59     6.850000        0.51149686   +/-      0.01417026      2.770 %
   60     6.950000        0.60919686   +/-      0.01164988      1.912 %
   61     7.050000        0.71443437   +/-      0.01515660      2.121 %
   62     7.150000        0.82801406   +/-      0.01669693      2.017 %
   63     7.250000        0.92362684   +/-      0.01517711      1.643 %
   64     7.350000        1.00413946   +/-      0.01776226      1.769 %
   65     7.450000        1.04222462   +/-      0.01834202      1.760 %
   66     7.550000        1.05021034   +/-      0.01768804      1.684 %
   67     7.650000        1.04825666   +/-      0.01533064      1.462 %
   68     7.750000        1.02995948   +/-      0.01517607      1.473 %
   69     7.850000        1.00656547   +/-      0.01997459      1.984 %
   70     7.950000        0.96318189   +/-      0.01579989      1.640 %
   71     8.050000        0.90859476   +/-      0.01614561      1.777 %
   72     8.150000        0.84881264   +/-      0.01229994      1.449 %
   73     8.250000        0.77672751   +/-      0.01540707      1.984 %
   74     8.350000        0.70495262   +/-      0.01007486      1.429 %
   75     8.450000        0.64001208   +/-      0.01103032      1.723 %
   76     8.550000        0.58120837   +/-      0.01238655      2.131 %
   77     8.650000        0.52768538   +/-      0.01060455      2.010 %
   78     8.750000        0.48426421   +/-      0.01154859      2.385 %
   79     8.850000        0.44636708   +/-      0.00630054      1.412 %
   80     8.950000        0.41490427   +/-      0.00919035      2.215 %
   81     9.050000        0.39243306   +/-      0.00973615      2.481 %
   82     9.150000        0.37641485   +/-      0.00823404      2.187 %
   83     9.250000        0.36635305   +/-      0.00841296      2.296 %
   84     9.350000        0.36065024   +/-      0.00687438      1.906 %
   85     9.450000        0.36078569   +/-      0.00825864      2.289 %


ISOCELES    - OFF DIAGONAL- GCM3(R, S, S)                                       
I=   53   R=  6.250000

   26     3.550000        0.00000000   +/-      0.00000000        NaN %
   27     3.650000        0.00000000   +/-      0.00000000        NaN %
   28     3.750000        0.01432538   +/-      0.00277874     19.397 %
   29     3.850000        1.35999724   +/-      0.04006188      2.946 %
   30     3.950000        7.46333939   +/-      0.11526135      1.544 %
   31     4.050000       11.34155826   +/-      0.12963911      1.143 %
   32     4.150000        9.93517908   +/-      0.11290650      1.136 %
   33     4.250000        6.96358786   +/-      0.07245456      1.040 %
   34     4.350000        4.59157659   +/-      0.05912203      1.288 %
   35     4.450000        3.01784270   +/-      0.04951277      1.641 %
   36     4.550000        2.02439985   +/-      0.04304471      2.126 %
   37     4.650000        1.40088942   +/-      0.02728082      1.947 %
   38     4.750000        0.99569393   +/-      0.01810071      1.818 %
   39     4.850000        0.72328124   +/-      0.02125349      2.938 %
   40     4.950000        0.54010569   +/-      0.01189748      2.203 %
   41     5.050000        0.41820358   +/-      0.01420118      3.396 %
   42     5.150000        0.32391468   +/-      0.01081907      3.340 %
   43     5.250000        0.26697110   +/-      0.00931096      3.488 %
   44     5.350000        0.22106817   +/-      0.00895681      4.052 %
   45     5.450000        0.18929953   +/-      0.00661945      3.497 %
   46     5.550000        0.17067632   +/-      0.00856326      5.017 %
   47     5.650000        0.15927478   +/-      0.00657292      4.127 %
   48     5.750000        0.15157291   +/-      0.00698625      4.609 %
   49     5.850000        0.14995038   +/-      0.00757907      5.054 %
   50     5.950000        0.15469151   +/-      0.00652196      4.216 %
   51     6.050000        0.16482528   +/-      0.00697740      4.233 %
   52     6.150000        0.18025988   +/-      0.00847867      4.704 %
   53     6.250000        0.20319119   +/-      0.01169317      5.755 %
   54     6.350000        0.22993533   +/-      0.00794881      3.457 %
   55     6.450000        0.26926403   +/-      0.00992124      3.685 %
   56     6.550000        0.31547392   +/-      0.01099389      3.485 %
   57     6.650000        0.37292293   +/-      0.01075318      2.883 %
   58     6.750000        0.44751550   +/-      0.01232034      2.753 %
   59     6.850000        0.53958929   +/-      0.01260497      2.336 %
   60     6.950000        0.65094120   +/-      0.01037890      1.594 %
   61     7.050000        0.76838622   +/-      0.01339389      1.743 %
   62     7.150000        0.88441082   +/-      0.01439841      1.628 %
   63     7.250000        0.98673460   +/-      0.01624599      1.646 %
   64     7.350000        1.05320196   +/-      0.01587317      1.507 %
   65     7.450000        1.08938144   +/-      0.01625293      1.492 %
   66     7.550000        1.09744226   +/-      0.01980088      1.804 %
   67     7.650000        1.08530262   +/-      0.01944029      1.791 %
   68     7.750000        1.07059697   +/-      0.01652866      1.544 %
   69     7.850000        1.04401803   +/-      0.01551885      1.486 %
   70     7.950000        1.00013774   +/-      0.01784144      1.784 %
   71     8.050000        0.94197914   +/-      0.01374254      1.459 %
   72     8.150000        0.87419992   +/-      0.01493995      1.709 %
   73     8.250000        0.80094796   +/-      0.01166720      1.457 %
   74     8.350000        0.73093877   +/-      0.01164192      1.593 %
   75     8.450000        0.66288718   +/-      0.00954184      1.439 %
   76     8.550000        0.60165959   +/-      0.00953688      1.585 %
   77     8.650000        0.54849282   +/-      0.00817724      1.491 %
   78     8.750000        0.50062984   +/-      0.00773702      1.545 %
   79     8.850000        0.46580647   +/-      0.00908255      1.950 %
   80     8.950000        0.43528857   +/-      0.00965123      2.217 %
   81     9.050000        0.40952266   +/-      0.00889771      2.173 %
   82     9.150000        0.38974345   +/-      0.00946289      2.428 %
   83     9.250000        0.38137551   +/-      0.00869919      2.281 %
   84     9.350000        0.37655223   +/-      0.00974669      2.588 %
   85     9.450000        0.37453437   +/-      0.00927590      2.477 %


ISOCELES    - OFF DIAGONAL- GCM3(R, S, S)                                       
I=   54   R=  6.350000

   26     3.550000        0.00000000   +/-      0.00000000        NaN %
   27     3.650000        0.00000000   +/-      0.00000000        NaN %
   28     3.750000        0.01500413   +/-      0.00357997     23.860 %
   29     3.850000        1.45623276   +/-      0.04150012      2.850 %
   30     3.950000        7.94369370   +/-      0.12139689      1.528 %
   31     4.050000       12.06084185   +/-      0.14836598      1.230 %
   32     4.150000       10.47357267   +/-      0.09304644      0.888 %
   33     4.250000        7.34109698   +/-      0.07143970      0.973 %
   34     4.350000        4.77551819   +/-      0.04886871      1.023 %
   35     4.450000        3.14584034   +/-      0.05205411      1.655 %
   36     4.550000        2.11157710   +/-      0.04448616      2.107 %
   37     4.650000        1.45612557   +/-      0.02892004      1.986 %
   38     4.750000        1.02211814   +/-      0.02167038      2.120 %
   39     4.850000        0.74711028   +/-      0.01919530      2.569 %
   40     4.950000        0.55877594   +/-      0.02022417      3.619 %
   41     5.050000        0.43161369   +/-      0.01168791      2.708 %
   42     5.150000        0.33693049   +/-      0.01118046      3.318 %
   43     5.250000        0.27476099   +/-      0.00817370      2.975 %
   44     5.350000        0.22973209   +/-      0.01055445      4.594 %
   45     5.450000        0.20014183   +/-      0.00782887      3.912 %
   46     5.550000        0.17881663   +/-      0.00702479      3.928 %
   47     5.650000        0.16895153   +/-      0.00802249      4.748 %
   48     5.750000        0.16052069   +/-      0.00924561      5.760 %
   49     5.850000        0.15846629   +/-      0.00763865      4.820 %
   50     5.950000        0.16416285   +/-      0.00653083      3.978 %
   51     6.050000        0.17448776   +/-      0.00716216      4.105 %
   52     6.150000        0.19401110   +/-      0.00993504      5.121 %
   53     6.250000        0.21537466   +/-      0.00648898      3.013 %
   54     6.350000        0.24410362   +/-      0.01025965      4.203 %
   55     6.450000        0.28495508   +/-      0.01209542      4.245 %
   56     6.550000        0.33511493   +/-      0.00971365      2.899 %
   57     6.650000        0.39854051   +/-      0.01170384      2.937 %
   58     6.750000        0.47852035   +/-      0.01103105      2.305 %
   59     6.850000        0.57757667   +/-      0.01445263      2.502 %
   60     6.950000        0.70501493   +/-      0.01349636      1.914 %
   61     7.050000        0.83144583   +/-      0.01654539      1.990 %
   62     7.150000        0.95452321   +/-      0.01786360      1.871 %
   63     7.250000        1.05383666   +/-      0.01646312      1.562 %
   64     7.350000        1.12080778   +/-      0.01727540      1.541 %
   65     7.450000        1.16097307   +/-      0.01465068      1.262 %
   66     7.550000        1.15778490   +/-      0.01917682      1.656 %
   67     7.650000        1.14434054   +/-      0.02094721      1.831 %
   68     7.750000        1.11565993   +/-      0.01594331      1.429 %
   69     7.850000        1.08274004   +/-      0.01397205      1.290 %
   70     7.950000        1.03862077   +/-      0.01106686      1.066 %
   71     8.050000        0.98166121   +/-      0.01404421      1.431 %
   72     8.150000        0.91338679   +/-      0.01164348      1.275 %
   73     8.250000        0.83640435   +/-      0.01219814      1.458 %
   74     8.350000        0.76335662   +/-      0.00823997      1.079 %
   75     8.450000        0.69598362   +/-      0.01284267      1.845 %
   76     8.550000        0.62873469   +/-      0.00949143      1.510 %
   77     8.650000        0.57573998   +/-      0.00923247      1.604 %
   78     8.750000        0.52785939   +/-      0.00926628      1.755 %
   79     8.850000        0.48907443   +/-      0.00745889      1.525 %
   80     8.950000        0.45787375   +/-      0.00942831      2.059 %
   81     9.050000        0.43288771   +/-      0.00711642      1.644 %
   82     9.150000        0.41311009   +/-      0.00703215      1.702 %
   83     9.250000        0.40008725   +/-      0.00988452      2.471 %
   84     9.350000        0.39500824   +/-      0.00881943      2.233 %
   85     9.450000        0.39730224   +/-      0.00736179      1.853 %


ISOCELES    - OFF DIAGONAL- GCM3(R, S, S)                                       
I=   55   R=  6.450000

   26     3.550000        0.00000000   +/-      0.00000000        NaN %
   27     3.650000        0.00000000   +/-      0.00000000        NaN %
   28     3.750000        0.01665742   +/-      0.00368577     22.127 %
   29     3.850000        1.55942892   +/-      0.05634233      3.613 %
   30     3.950000        8.54653801   +/-      0.13476445      1.577 %
   31     4.050000       12.86966774   +/-      0.13240317      1.029 %
   32     4.150000       11.15517613   +/-      0.09118009      0.817 %
   33     4.250000        7.74810755   +/-      0.09020775      1.164 %
   34     4.350000        5.06498950   +/-      0.05290297      1.044 %
   35     4.450000        3.32578145   +/-      0.04620190      1.389 %
   36     4.550000        2.22440077   +/-      0.04235966      1.904 %
   37     4.650000        1.52623564   +/-      0.03402637      2.229 %
   38     4.750000        1.07791239   +/-      0.02649096      2.458 %
   39     4.850000        0.78669277   +/-      0.02489445      3.164 %
   40     4.950000        0.58425504   +/-      0.01899214      3.251 %
   41     5.050000        0.44871204   +/-      0.01324155      2.951 %
   42     5.150000        0.35801420   +/-      0.00927859      2.592 %
   43     5.250000        0.29197160   +/-      0.01161883      3.979 %
   44     5.350000        0.24586525   +/-      0.01147004      4.665 %
   45     5.450000        0.21490881   +/-      0.01083915      5.044 %
   46     5.550000        0.19248117   +/-      0.00765073      3.975 %
   47     5.650000        0.18155668   +/-      0.00910627      5.016 %
   48     5.750000        0.17285286   +/-      0.00911442      5.273 %
   49     5.850000        0.17569130   +/-      0.01043392      5.939 %
   50     5.950000        0.17830384   +/-      0.00706743      3.964 %
   51     6.050000        0.18703362   +/-      0.00778172      4.161 %
   52     6.150000        0.20734572   +/-      0.00836994      4.037 %
   53     6.250000        0.23367753   +/-      0.01040775      4.454 %
   54     6.350000        0.26311111   +/-      0.01035161      3.934 %
   55     6.450000        0.31253554   +/-      0.01558130      4.985 %
   56     6.550000        0.36075837   +/-      0.01049152      2.908 %
   57     6.650000        0.42841246   +/-      0.01041389      2.431 %
   58     6.750000        0.51913044   +/-      0.01201271      2.314 %
   59     6.850000        0.63497786   +/-      0.01110679      1.749 %
   60     6.950000        0.77142558   +/-      0.01351652      1.752 %
   61     7.050000        0.91486150   +/-      0.02002435      2.189 %
   62     7.150000        1.04133380   +/-      0.02194450      2.107 %
   63     7.250000        1.14037668   +/-      0.02033750      1.783 %
   64     7.350000        1.20917353   +/-      0.02222901      1.838 %
   65     7.450000        1.22809124   +/-      0.01778715      1.448 %
   66     7.550000        1.23061872   +/-      0.01536739      1.249 %
   67     7.650000        1.20524168   +/-      0.01894637      1.572 %
   68     7.750000        1.17949315   +/-      0.01664374      1.411 %
   69     7.850000        1.13695281   +/-      0.01298648      1.142 %
   70     7.950000        1.09240036   +/-      0.01075251      0.984 %
   71     8.050000        1.03331456   +/-      0.01488918      1.441 %
   72     8.150000        0.96332279   +/-      0.01328350      1.379 %
   73     8.250000        0.88720912   +/-      0.01186346      1.337 %
   74     8.350000        0.80729507   +/-      0.01103967      1.367 %
   75     8.450000        0.73605585   +/-      0.01339940      1.820 %
   76     8.550000        0.66857476   +/-      0.01016388      1.520 %
   77     8.650000        0.61083777   +/-      0.00718982      1.177 %
   78     8.750000        0.56131182   +/-      0.00898040      1.600 %
   79     8.850000        0.51934983   +/-      0.00888813      1.711 %
   80     8.950000        0.48512832   +/-      0.01015520      2.093 %
   81     9.050000        0.45857131   +/-      0.00827713      1.805 %
   82     9.150000        0.44083080   +/-      0.00908895      2.062 %
   83     9.250000        0.42608519   +/-      0.01077097      2.528 %
   84     9.350000        0.41938744   +/-      0.00899133      2.144 %
   85     9.450000        0.42017218   +/-      0.00876031      2.085 %


ISOCELES    - OFF DIAGONAL- GCM3(R, S, S)                                       
I=   56   R=  6.550000

   26     3.550000        0.00000000   +/-      0.00000000        NaN %
   27     3.650000        0.00000000   +/-      0.00000000        NaN %
   28     3.750000        0.01880009   +/-      0.00469624     24.980 %
   29     3.850000        1.67017656   +/-      0.03663962      2.194 %
   30     3.950000        9.11872485   +/-      0.14484622      1.588 %
   31     4.050000       13.77572060   +/-      0.14286874      1.037 %
   32     4.150000       11.96270983   +/-      0.10840920      0.906 %
   33     4.250000        8.24675815   +/-      0.08177876      0.992 %
   34     4.350000        5.39420939   +/-      0.06597691      1.223 %
   35     4.450000        3.51294396   +/-      0.05789925      1.648 %
   36     4.550000        2.35110569   +/-      0.03855753      1.640 %
   37     4.650000        1.61307196   +/-      0.02667294      1.654 %
   38     4.750000        1.13907173   +/-      0.02853381      2.505 %
   39     4.850000        0.82186243   +/-      0.01856080      2.258 %
   40     4.950000        0.61397551   +/-      0.01848769      3.011 %
   41     5.050000        0.47472382   +/-      0.01126178      2.372 %
   42     5.150000        0.37880678   +/-      0.01410914      3.725 %
   43     5.250000        0.30790310   +/-      0.00893154      2.901 %
   44     5.350000        0.26229516   +/-      0.01010130      3.851 %
   45     5.450000        0.22868713   +/-      0.00961900      4.206 %
   46     5.550000        0.20722304   +/-      0.01234334      5.957 %
   47     5.650000        0.19517151   +/-      0.00751995      3.853 %
   48     5.750000        0.18797171   +/-      0.00663368      3.529 %
   49     5.850000        0.18932546   +/-      0.01264573      6.679 %
   50     5.950000        0.19209196   +/-      0.00779635      4.059 %
   51     6.050000        0.20574065   +/-      0.00808817      3.931 %
   52     6.150000        0.22466173   +/-      0.00620992      2.764 %
   53     6.250000        0.25261717   +/-      0.00957787      3.791 %
   54     6.350000        0.28564416   +/-      0.00844412      2.956 %
   55     6.450000        0.33147084   +/-      0.01110097      3.349 %
   56     6.550000        0.39430796   +/-      0.02137853      5.422 %
   57     6.650000        0.46999638   +/-      0.01139684      2.425 %
   58     6.750000        0.57084532   +/-      0.00954533      1.672 %
   59     6.850000        0.69952242   +/-      0.01510438      2.159 %
   60     6.950000        0.84934153   +/-      0.01225531      1.443 %
   61     7.050000        1.00086601   +/-      0.01675245      1.674 %
   62     7.150000        1.14297294   +/-      0.01609438      1.408 %
   63     7.250000        1.24267854   +/-      0.02169918      1.746 %
   64     7.350000        1.29696366   +/-      0.01870099      1.442 %
   65     7.450000        1.31940040   +/-      0.01760974      1.335 %
   66     7.550000        1.31446384   +/-      0.01621607      1.234 %
   67     7.650000        1.28250690   +/-      0.02020238      1.575 %
   68     7.750000        1.25195830   +/-      0.01783052      1.424 %
   69     7.850000        1.20880306   +/-      0.01401328      1.159 %
   70     7.950000        1.15890495   +/-      0.01606863      1.387 %
   71     8.050000        1.09683795   +/-      0.01070523      0.976 %
   72     8.150000        1.02750495   +/-      0.01442902      1.404 %
   73     8.250000        0.94279547   +/-      0.01290993      1.369 %
   74     8.350000        0.86195468   +/-      0.01179637      1.369 %
   75     8.450000        0.78738265   +/-      0.01133815      1.440 %
   76     8.550000        0.71705341   +/-      0.01249614      1.743 %
   77     8.650000        0.65324559   +/-      0.01081403      1.655 %
   78     8.750000        0.60379742   +/-      0.01042169      1.726 %
   79     8.850000        0.55875667   +/-      0.01213730      2.172 %
   80     8.950000        0.52146348   +/-      0.00832046      1.596 %
   81     9.050000        0.49516259   +/-      0.00654267      1.321 %
   82     9.150000        0.47507029   +/-      0.00934958      1.968 %
   83     9.250000        0.45799784   +/-      0.00913744      1.995 %
   84     9.350000        0.45571201   +/-      0.00734597      1.612 %
   85     9.450000        0.45430125   +/-      0.00856019      1.884 %


ISOCELES    - OFF DIAGONAL- GCM3(R, S, S)                                       
I=   57   R=  6.650000

   26     3.550000        0.00000000   +/-      0.00000000        NaN %
   27     3.650000        0.00000000   +/-      0.00000000        NaN %
   28     3.750000        0.01761980   +/-      0.00378561     21.485 %
   29     3.850000        1.75596952   +/-      0.05016608      2.857 %
   30     3.950000        9.68919651   +/-      0.12074291      1.246 %
   31     4.050000       14.72089666   +/-      0.14576676      0.990 %
   32     4.150000       12.78830820   +/-      0.11232445      0.878 %
   33     4.250000        8.88365936   +/-      0.08053306      0.907 %
   34     4.350000        5.77709668   +/-      0.07224489      1.251 %
   35     4.450000        3.76471296   +/-      0.04751089      1.262 %
   36     4.550000        2.50593238   +/-      0.04415975      1.762 %
   37     4.650000        1.71382159   +/-      0.03318537      1.936 %
   38     4.750000        1.20781723   +/-      0.02702524      2.238 %
   39     4.850000        0.88610544   +/-      0.02751746      3.105 %
   40     4.950000        0.65823436   +/-      0.01819325      2.764 %
   41     5.050000        0.50621863   +/-      0.01236603      2.443 %
   42     5.150000        0.40567280   +/-      0.01091927      2.692 %
   43     5.250000        0.33083891   +/-      0.01072844      3.243 %
   44     5.350000        0.28030629   +/-      0.01067122      3.807 %
   45     5.450000        0.24782118   +/-      0.00909847      3.671 %
   46     5.550000        0.22493378   +/-      0.00850115      3.779 %
   47     5.650000        0.21050380   +/-      0.00831114      3.948 %
   48     5.750000        0.20656210   +/-      0.00803725      3.891 %
   49     5.850000        0.20714508   +/-      0.00714938      3.451 %
   50     5.950000        0.21325509   +/-      0.00834833      3.915 %
   51     6.050000        0.22754598   +/-      0.00863428      3.795 %
   52     6.150000        0.24992498   +/-      0.00869356      3.478 %
   53     6.250000        0.27805163   +/-      0.01204120      4.331 %
   54     6.350000        0.31815446   +/-      0.00971090      3.052 %
   55     6.450000        0.36326393   +/-      0.01193671      3.286 %
   56     6.550000        0.42764750   +/-      0.01374474      3.214 %
   57     6.650000        0.51276727   +/-      0.02555245      4.983 %
   58     6.750000        0.63157668   +/-      0.01540400      2.439 %
   59     6.850000        0.77757233   +/-      0.01551508      1.995 %
   60     6.950000        0.94296228   +/-      0.01557208      1.651 %
   61     7.050000        1.10953503   +/-      0.02009549      1.811 %
   62     7.150000        1.25282146   +/-      0.01815860      1.449 %
   63     7.250000        1.34884943   +/-      0.01948444      1.445 %
   64     7.350000        1.40454696   +/-      0.02389525      1.701 %
   65     7.450000        1.42566315   +/-      0.01780032      1.249 %
   66     7.550000        1.41000412   +/-      0.01956675      1.388 %
   67     7.650000        1.37749753   +/-      0.01671087      1.213 %
   68     7.750000        1.33660804   +/-      0.01584143      1.185 %
   69     7.850000        1.29751649   +/-      0.01725131      1.330 %
   70     7.950000        1.24303784   +/-      0.01297751      1.044 %
   71     8.050000        1.17805256   +/-      0.01374226      1.167 %
   72     8.150000        1.09683654   +/-      0.01385917      1.264 %
   73     8.250000        1.01653391   +/-      0.01538370      1.513 %
   74     8.350000        0.93042788   +/-      0.01598624      1.718 %
   75     8.450000        0.84508885   +/-      0.01159839      1.372 %
   76     8.550000        0.77443475   +/-      0.01046433      1.351 %
   77     8.650000        0.70814227   +/-      0.00850099      1.200 %
   78     8.750000        0.65020661   +/-      0.01133037      1.743 %
   79     8.850000        0.60389893   +/-      0.01048855      1.737 %
   80     8.950000        0.56211945   +/-      0.01170997      2.083 %
   81     9.050000        0.53751906   +/-      0.01015377      1.889 %
   82     9.150000        0.51610967   +/-      0.01176037      2.279 %
   83     9.250000        0.50057266   +/-      0.00818394      1.635 %
   84     9.350000        0.49302088   +/-      0.00701057      1.422 %
   85     9.450000        0.49149946   +/-      0.01034162      2.104 %


ISOCELES    - OFF DIAGONAL- GCM3(R, S, S)                                       
I=   58   R=  6.750000

   26     3.550000        0.00000000   +/-      0.00000000        NaN %
   27     3.650000        0.00000000   +/-      0.00000000        NaN %
   28     3.750000        0.01887168   +/-      0.00478517     25.356 %
   29     3.850000        1.80921733   +/-      0.04726054      2.612 %
   30     3.950000       10.17618730   +/-      0.15553794      1.528 %
   31     4.050000       15.64348939   +/-      0.12389464      0.792 %
   32     4.150000       13.67012054   +/-      0.12810830      0.937 %
   33     4.250000        9.50881868   +/-      0.07712515      0.811 %
   34     4.350000        6.18758950   +/-      0.08060803      1.303 %
   35     4.450000        4.04426541   +/-      0.05655384      1.398 %
   36     4.550000        2.69257577   +/-      0.04105550      1.525 %
   37     4.650000        1.84968750   +/-      0.03571682      1.931 %
   38     4.750000        1.30218236   +/-      0.02765011      2.123 %
   39     4.850000        0.94488971   +/-      0.02239037      2.370 %
   40     4.950000        0.70866699   +/-      0.01870677      2.640 %
   41     5.050000        0.54687213   +/-      0.01515434      2.771 %
   42     5.150000        0.43296714   +/-      0.01117113      2.580 %
   43     5.250000        0.36181053   +/-      0.01397404      3.862 %
   44     5.350000        0.30117705   +/-      0.01109849      3.685 %
   45     5.450000        0.27006695   +/-      0.00994101      3.681 %
   46     5.550000        0.24461663   +/-      0.00776807      3.176 %
   47     5.650000        0.23035356   +/-      0.00746632      3.241 %
   48     5.750000        0.22591360   +/-      0.00665165      2.944 %
   49     5.850000        0.22752099   +/-      0.00681137      2.994 %
   50     5.950000        0.23895342   +/-      0.00770196      3.223 %
   51     6.050000        0.24889040   +/-      0.00836052      3.359 %
   52     6.150000        0.27194658   +/-      0.00855055      3.144 %
   53     6.250000        0.30423365   +/-      0.01239036      4.073 %
   54     6.350000        0.34361838   +/-      0.01240854      3.611 %
   55     6.450000        0.39805460   +/-      0.01159426      2.913 %
   56     6.550000        0.46945980   +/-      0.01311568      2.794 %
   57     6.650000        0.56914899   +/-      0.01569957      2.758 %
   58     6.750000        0.70334003   +/-      0.02297435      3.266 %
   59     6.850000        0.86426827   +/-      0.01507230      1.744 %
   60     6.950000        1.04960107   +/-      0.01672982      1.594 %
   61     7.050000        1.22381451   +/-      0.01893969      1.548 %
   62     7.150000        1.36848785   +/-      0.01736459      1.269 %
   63     7.250000        1.46460722   +/-      0.02186190      1.493 %
   64     7.350000        1.52033301   +/-      0.01803682      1.186 %
   65     7.450000        1.52741928   +/-      0.01819133      1.191 %
   66     7.550000        1.50802057   +/-      0.01865530      1.237 %
   67     7.650000        1.46910766   +/-      0.01644982      1.120 %
   68     7.750000        1.43361223   +/-      0.01521983      1.062 %
   69     7.850000        1.39111088   +/-      0.01666824      1.198 %
   70     7.950000        1.33713764   +/-      0.01460664      1.092 %
   71     8.050000        1.26318694   +/-      0.01329148      1.052 %
   72     8.150000        1.18369503   +/-      0.01481131      1.251 %
   73     8.250000        1.09752053   +/-      0.01399401      1.275 %
   74     8.350000        1.00632749   +/-      0.01018193      1.012 %
   75     8.450000        0.91828054   +/-      0.00873045      0.951 %
   76     8.550000        0.83728779   +/-      0.01183066      1.413 %
   77     8.650000        0.76882111   +/-      0.01268563      1.650 %
   78     8.750000        0.70466949   +/-      0.00922815      1.310 %
   79     8.850000        0.65634265   +/-      0.00789742      1.203 %
   80     8.950000        0.61606489   +/-      0.00935288      1.518 %
   81     9.050000        0.58528017   +/-      0.01094720      1.870 %
   82     9.150000        0.55951959   +/-      0.01100647      1.967 %
   83     9.250000        0.54487261   +/-      0.00734622      1.348 %
   84     9.350000        0.53564815   +/-      0.00868343      1.621 %
   85     9.450000        0.53466218   +/-      0.01017235      1.903 %


ISOCELES    - OFF DIAGONAL- GCM3(R, S, S)                                       
I=   59   R=  6.850000

   26     3.550000        0.00000000   +/-      0.00000000        NaN %
   27     3.650000        0.00000000   +/-      0.00000000        NaN %
   28     3.750000        0.01863335   +/-      0.00365423     19.611 %
   29     3.850000        1.79558587   +/-      0.04485393      2.498 %
   30     3.950000       10.44169692   +/-      0.13408104      1.284 %
   31     4.050000       16.47082607   +/-      0.14510961      0.881 %
   32     4.150000       14.50876001   +/-      0.12183018      0.840 %
   33     4.250000       10.18076204   +/-      0.09976237      0.980 %
   34     4.350000        6.66185695   +/-      0.08218607      1.234 %
   35     4.450000        4.33600853   +/-      0.04371478      1.008 %
   36     4.550000        2.88267618   +/-      0.03334676      1.157 %
   37     4.650000        1.98718648   +/-      0.03933490      1.979 %
   38     4.750000        1.39312051   +/-      0.03049744      2.189 %
   39     4.850000        1.01456872   +/-      0.02525168      2.489 %
   40     4.950000        0.76769075   +/-      0.01404256      1.829 %
   41     5.050000        0.59219790   +/-      0.01543644      2.607 %
   42     5.150000        0.47245124   +/-      0.01206387      2.553 %
   43     5.250000        0.38596771   +/-      0.00746227      1.933 %
   44     5.350000        0.32831465   +/-      0.01112753      3.389 %
   45     5.450000        0.29381587   +/-      0.01069796      3.641 %
   46     5.550000        0.26665090   +/-      0.01046344      3.924 %
   47     5.650000        0.25212521   +/-      0.01100377      4.364 %
   48     5.750000        0.24788990   +/-      0.00859143      3.466 %
   49     5.850000        0.24802999   +/-      0.00643134      2.593 %
   50     5.950000        0.25820595   +/-      0.00949349      3.677 %
   51     6.050000        0.27272616   +/-      0.01075143      3.942 %
   52     6.150000        0.29732966   +/-      0.01095837      3.686 %
   53     6.250000        0.33128959   +/-      0.01165318      3.518 %
   54     6.350000        0.37538308   +/-      0.01037672      2.764 %
   55     6.450000        0.43457111   +/-      0.01259643      2.899 %
   56     6.550000        0.51662456   +/-      0.01171559      2.268 %
   57     6.650000        0.62738297   +/-      0.01192981      1.902 %
   58     6.750000        0.77717352   +/-      0.01726133      2.221 %
   59     6.850000        0.95837264   +/-      0.02711609      2.829 %
   60     6.950000        1.15580145   +/-      0.02213685      1.915 %
   61     7.050000        1.34482113   +/-      0.02069141      1.539 %
   62     7.150000        1.49624582   +/-      0.02517858      1.683 %
   63     7.250000        1.58927350   +/-      0.02356327      1.483 %
   64     7.350000        1.63972703   +/-      0.02244122      1.369 %
   65     7.450000        1.64597185   +/-      0.02035120      1.236 %
   66     7.550000        1.62129669   +/-      0.01855518      1.144 %
   67     7.650000        1.58062678   +/-      0.02412438      1.526 %
   68     7.750000        1.53568955   +/-      0.01989118      1.295 %
   69     7.850000        1.49753386   +/-      0.01483129      0.990 %
   70     7.950000        1.43781184   +/-      0.01161941      0.808 %
   71     8.050000        1.36674789   +/-      0.01636516      1.197 %
   72     8.150000        1.28214647   +/-      0.01381806      1.078 %
   73     8.250000        1.18706589   +/-      0.01458067      1.228 %
   74     8.350000        1.09296153   +/-      0.01582725      1.448 %
   75     8.450000        0.99697493   +/-      0.01443486      1.448 %
   76     8.550000        0.91006556   +/-      0.01299354      1.428 %
   77     8.650000        0.83303260   +/-      0.01043415      1.253 %
   78     8.750000        0.77005631   +/-      0.01161333      1.508 %
   79     8.850000        0.71007576   +/-      0.01155461      1.627 %
   80     8.950000        0.66908562   +/-      0.00941647      1.407 %
   81     9.050000        0.63399238   +/-      0.01031785      1.627 %
   82     9.150000        0.60911676   +/-      0.01112313      1.826 %
   83     9.250000        0.59151308   +/-      0.00832731      1.408 %
   84     9.350000        0.58258235   +/-      0.01077168      1.849 %
   85     9.450000        0.57919063   +/-      0.00701170      1.211 %


ISOCELES    - OFF DIAGONAL- GCM3(R, S, S)                                       
I=   60   R=  6.950000

   26     3.550000        0.00000000   +/-      0.00000000        NaN %
   27     3.650000        0.00000000   +/-      0.00000000        NaN %
   28     3.750000        0.01784018   +/-      0.00334802     18.767 %
   29     3.850000        1.72605209   +/-      0.06485018      3.757 %
   30     3.950000       10.33100745   +/-      0.14861156      1.439 %
   31     4.050000       16.89026423   +/-      0.14970295      0.886 %
   32     4.150000       15.27630177   +/-      0.12886901      0.844 %
   33     4.250000       10.84967619   +/-      0.13479030      1.242 %
   34     4.350000        7.10739728   +/-      0.09710777      1.366 %
   35     4.450000        4.64588789   +/-      0.06471111      1.393 %
   36     4.550000        3.11202710   +/-      0.04354425      1.399 %
   37     4.650000        2.13449136   +/-      0.03501545      1.640 %
   38     4.750000        1.50468479   +/-      0.02592827      1.723 %
   39     4.850000        1.10420853   +/-      0.02637057      2.388 %
   40     4.950000        0.82408623   +/-      0.01640617      1.991 %
   41     5.050000        0.63737523   +/-      0.01288412      2.021 %
   42     5.150000        0.50880500   +/-      0.01410077      2.771 %
   43     5.250000        0.42299674   +/-      0.01290904      3.052 %
   44     5.350000        0.35583118   +/-      0.01098286      3.087 %
   45     5.450000        0.31694112   +/-      0.01056211      3.333 %
   46     5.550000        0.28924595   +/-      0.01071387      3.704 %
   47     5.650000        0.27167811   +/-      0.00907813      3.342 %
   48     5.750000        0.26526062   +/-      0.01251634      4.719 %
   49     5.850000        0.26732661   +/-      0.00964304      3.607 %
   50     5.950000        0.27696266   +/-      0.00832018      3.004 %
   51     6.050000        0.29604959   +/-      0.01166137      3.939 %
   52     6.150000        0.32447629   +/-      0.00918762      2.832 %
   53     6.250000        0.35960958   +/-      0.00919542      2.557 %
   54     6.350000        0.41131559   +/-      0.01217622      2.960 %
   55     6.450000        0.47756680   +/-      0.01034846      2.167 %
   56     6.550000        0.56895610   +/-      0.01253506      2.203 %
   57     6.650000        0.69488477   +/-      0.01461311      2.103 %
   58     6.750000        0.85861588   +/-      0.01681545      1.958 %
   59     6.850000        1.05219526   +/-      0.02162214      2.055 %
   60     6.950000        1.26955388   +/-      0.03108606      2.449 %
   61     7.050000        1.46098087   +/-      0.02575273      1.763 %
   62     7.150000        1.60879054   +/-      0.02812440      1.748 %
   63     7.250000        1.71258356   +/-      0.02245484      1.311 %
   64     7.350000        1.75946355   +/-      0.02606825      1.482 %
   65     7.450000        1.76026717   +/-      0.02522386      1.433 %
   66     7.550000        1.72950259   +/-      0.02081278      1.203 %
   67     7.650000        1.69605213   +/-      0.02328011      1.373 %
   68     7.750000        1.64909941   +/-      0.01894737      1.149 %
   69     7.850000        1.60666532   +/-      0.01617543      1.007 %
   70     7.950000        1.54351964   +/-      0.01782657      1.155 %
   71     8.050000        1.47708096   +/-      0.01647010      1.115 %
   72     8.150000        1.38812201   +/-      0.01549531      1.116 %
   73     8.250000        1.28949234   +/-      0.01605776      1.245 %
   74     8.350000        1.18732089   +/-      0.01179056      0.993 %
   75     8.450000        1.08269007   +/-      0.01625471      1.501 %
   76     8.550000        0.99068519   +/-      0.01364461      1.377 %
   77     8.650000        0.90999160   +/-      0.01535550      1.687 %
   78     8.750000        0.83656389   +/-      0.01356828      1.622 %
   79     8.850000        0.77391021   +/-      0.01253146      1.619 %
   80     8.950000        0.72777485   +/-      0.01253882      1.723 %
   81     9.050000        0.69128748   +/-      0.00897827      1.299 %
   82     9.150000        0.66242788   +/-      0.01005041      1.517 %
   83     9.250000        0.64180658   +/-      0.00835576      1.302 %
   84     9.350000        0.63058779   +/-      0.00887069      1.407 %
   85     9.450000        0.62710448   +/-      0.01000312      1.595 %


ISOCELES    - OFF DIAGONAL- GCM3(R, S, S)                                       
I=   61   R=  7.050000

   26     3.550000        0.00000000   +/-      0.00000000        NaN %
   27     3.650000        0.00000000   +/-      0.00000000        NaN %
   28     3.750000        0.01691702   +/-      0.00346479     20.481 %
   29     3.850000        1.65258650   +/-      0.04877259      2.951 %
   30     3.950000        9.96358535   +/-      0.14048507      1.410 %
   31     4.050000       16.79745605   +/-      0.14689132      0.874 %
   32     4.150000       15.69740314   +/-      0.13766732      0.877 %
   33     4.250000       11.38602933   +/-      0.13172947      1.157 %
   34     4.350000        7.57822918   +/-      0.09053379      1.195 %
   35     4.450000        4.97147619   +/-      0.09309793      1.873 %
   36     4.550000        3.33474623   +/-      0.04378996      1.313 %
   37     4.650000        2.29305338   +/-      0.04388782      1.914 %
   38     4.750000        1.61000800   +/-      0.02837060      1.762 %
   39     4.850000        1.18495083   +/-      0.03062906      2.585 %
   40     4.950000        0.89461298   +/-      0.01597377      1.786 %
   41     5.050000        0.68817424   +/-      0.01683682      2.447 %
   42     5.150000        0.55130567   +/-      0.01647799      2.989 %
   43     5.250000        0.45532713   +/-      0.01389573      3.052 %
   44     5.350000        0.39224675   +/-      0.00980498      2.500 %
   45     5.450000        0.34334278   +/-      0.01312506      3.823 %
   46     5.550000        0.31322791   +/-      0.01002114      3.199 %
   47     5.650000        0.29829476   +/-      0.00859525      2.881 %
   48     5.750000        0.29177955   +/-      0.01419594      4.865 %
   49     5.850000        0.29266120   +/-      0.00664408      2.270 %
   50     5.950000        0.30082795   +/-      0.01116021      3.710 %
   51     6.050000        0.31932029   +/-      0.00958219      3.001 %
   52     6.150000        0.34929825   +/-      0.01095106      3.135 %
   53     6.250000        0.38791054   +/-      0.01053162      2.715 %
   54     6.350000        0.44131408   +/-      0.01066376      2.416 %
   55     6.450000        0.51691220   +/-      0.01301515      2.518 %
   56     6.550000        0.61785782   +/-      0.01370074      2.217 %
   57     6.650000        0.76320731   +/-      0.01546909      2.027 %
   58     6.750000        0.93599046   +/-      0.01584198      1.693 %
   59     6.850000        1.13733625   +/-      0.01556582      1.369 %
   60     6.950000        1.36070005   +/-      0.02307939      1.696 %
   61     7.050000        1.56246626   +/-      0.04047491      2.590 %
   62     7.150000        1.71560717   +/-      0.02261255      1.318 %
   63     7.250000        1.81057832   +/-      0.02149089      1.187 %
   64     7.350000        1.86360242   +/-      0.02744278      1.473 %
   65     7.450000        1.85591878   +/-      0.03061453      1.650 %
   66     7.550000        1.83228385   +/-      0.02145100      1.171 %
   67     7.650000        1.79450474   +/-      0.02260588      1.260 %
   68     7.750000        1.75659663   +/-      0.01841211      1.048 %
   69     7.850000        1.70757576   +/-      0.01840660      1.078 %
   70     7.950000        1.65813317   +/-      0.01939831      1.170 %
   71     8.050000        1.58566241   +/-      0.01982634      1.250 %
   72     8.150000        1.48923155   +/-      0.01839905      1.235 %
   73     8.250000        1.38492091   +/-      0.01315651      0.950 %
   74     8.350000        1.27997779   +/-      0.01555462      1.215 %
   75     8.450000        1.16998416   +/-      0.01696907      1.450 %
   76     8.550000        1.06910651   +/-      0.01673045      1.565 %
   77     8.650000        0.97976513   +/-      0.01305609      1.333 %
   78     8.750000        0.90089215   +/-      0.01201838      1.334 %
   79     8.850000        0.83580336   +/-      0.01286561      1.539 %
   80     8.950000        0.78475335   +/-      0.00928050      1.183 %
   81     9.050000        0.74210766   +/-      0.01239445      1.670 %
   82     9.150000        0.71024277   +/-      0.00917396      1.292 %
   83     9.250000        0.69138753   +/-      0.01080937      1.563 %
   84     9.350000        0.67499360   +/-      0.01040994      1.542 %
   85     9.450000        0.67352195   +/-      0.00954812      1.418 %


ISOCELES    - OFF DIAGONAL- GCM3(R, S, S)                                       
I=   62   R=  7.150000

   26     3.550000        0.00000000   +/-      0.00000000        NaN %
   27     3.650000        0.00001670   +/-      0.00008996    538.516 %
   28     3.750000        0.01496728   +/-      0.00410988     27.459 %
   29     3.850000        1.54427429   +/-      0.05353818      3.467 %
   30     3.950000        9.38974183   +/-      0.11108698      1.183 %
   31     4.050000       16.20852820   +/-      0.13264426      0.818 %
   32     4.150000       15.69625850   +/-      0.09074268      0.578 %
   33     4.250000       11.74684122   +/-      0.10985174      0.935 %
   34     4.350000        7.93946702   +/-      0.13123198      1.653 %
   35     4.450000        5.28248397   +/-      0.07916120      1.499 %
   36     4.550000        3.54757241   +/-      0.05983208      1.687 %
   37     4.650000        2.43923425   +/-      0.04797243      1.967 %
   38     4.750000        1.73020150   +/-      0.03070757      1.775 %
   39     4.850000        1.25863068   +/-      0.02544292      2.021 %
   40     4.950000        0.96275594   +/-      0.02600293      2.701 %
   41     5.050000        0.74456414   +/-      0.01766076      2.372 %
   42     5.150000        0.59583965   +/-      0.01601450      2.688 %
   43     5.250000        0.49130309   +/-      0.01093191      2.225 %
   44     5.350000        0.41956509   +/-      0.01220231      2.908 %
   45     5.450000        0.36970462   +/-      0.01189556      3.218 %
   46     5.550000        0.33991136   +/-      0.00995629      2.929 %
   47     5.650000        0.31482844   +/-      0.01141774      3.627 %
   48     5.750000        0.30848133   +/-      0.01011276      3.278 %
   49     5.850000        0.30916808   +/-      0.01025840      3.318 %
   50     5.950000        0.32138387   +/-      0.00948499      2.951 %
   51     6.050000        0.34012208   +/-      0.00931754      2.739 %
   52     6.150000        0.36714170   +/-      0.01132604      3.085 %
   53     6.250000        0.40941350   +/-      0.01213882      2.965 %
   54     6.350000        0.46889080   +/-      0.01139039      2.429 %
   55     6.450000        0.55331148   +/-      0.01119261      2.023 %
   56     6.550000        0.66562380   +/-      0.01409797      2.118 %
   57     6.650000        0.81412989   +/-      0.01562095      1.919 %
   58     6.750000        0.99954870   +/-      0.01577308      1.578 %
   59     6.850000        1.21375081   +/-      0.01903587      1.568 %
   60     6.950000        1.43755464   +/-      0.02439349      1.697 %
   61     7.050000        1.63921044   +/-      0.02865787      1.748 %
   62     7.150000        1.80258872   +/-      0.03895777      2.161 %
   63     7.250000        1.89128600   +/-      0.02882910      1.524 %
   64     7.350000        1.94024567   +/-      0.02976598      1.534 %
   65     7.450000        1.94377739   +/-      0.02730602      1.405 %
   66     7.550000        1.91919391   +/-      0.02361730      1.231 %
   67     7.650000        1.88681796   +/-      0.02052859      1.088 %
   68     7.750000        1.85199501   +/-      0.02133452      1.152 %
   69     7.850000        1.80528703   +/-      0.01971273      1.092 %
   70     7.950000        1.75695495   +/-      0.01774707      1.010 %
   71     8.050000        1.68591610   +/-      0.01677330      0.995 %
   72     8.150000        1.59263164   +/-      0.01295433      0.813 %
   73     8.250000        1.48297804   +/-      0.01616536      1.090 %
   74     8.350000        1.36866477   +/-      0.01403896      1.026 %
   75     8.450000        1.25234610   +/-      0.01524470      1.217 %
   76     8.550000        1.14684270   +/-      0.01489656      1.299 %
   77     8.650000        1.04835062   +/-      0.01358763      1.296 %
   78     8.750000        0.97024032   +/-      0.01219687      1.257 %
   79     8.850000        0.89370129   +/-      0.01102307      1.233 %
   80     8.950000        0.83725900   +/-      0.01525539      1.822 %
   81     9.050000        0.79189758   +/-      0.00939318      1.186 %
   82     9.150000        0.75367389   +/-      0.01136122      1.507 %
   83     9.250000        0.73488154   +/-      0.00924307      1.258 %
   84     9.350000        0.71473398   +/-      0.00736819      1.031 %
   85     9.450000        0.71325498   +/-      0.00846754      1.187 %


ISOCELES    - OFF DIAGONAL- GCM3(R, S, S)                                       
I=   63   R=  7.250000

   26     3.550000        0.00000000   +/-      0.00000000        NaN %
   27     3.650000        0.00000000   +/-      0.00000000        NaN %
   28     3.750000        0.01512371   +/-      0.00382596     25.298 %
   29     3.850000        1.47117436   +/-      0.04751985      3.230 %
   30     3.950000        8.77617069   +/-      0.09506789      1.083 %
   31     4.050000       15.26803110   +/-      0.11984283      0.785 %
   32     4.150000       15.17893335   +/-      0.09921992      0.654 %
   33     4.250000       11.75951360   +/-      0.10558874      0.898 %
   34     4.350000        8.18469924   +/-      0.09500522      1.161 %
   35     4.450000        5.54159513   +/-      0.07796436      1.407 %
   36     4.550000        3.75832027   +/-      0.06857419      1.825 %
   37     4.650000        2.61763535   +/-      0.04200219      1.605 %
   38     4.750000        1.85220580   +/-      0.03317518      1.791 %
   39     4.850000        1.35821172   +/-      0.02700888      1.989 %
   40     4.950000        1.02131342   +/-      0.02457718      2.406 %
   41     5.050000        0.79625718   +/-      0.01717027      2.156 %
   42     5.150000        0.63687976   +/-      0.01532629      2.406 %
   43     5.250000        0.52446110   +/-      0.01233672      2.352 %
   44     5.350000        0.44591895   +/-      0.01617399      3.627 %
   45     5.450000        0.39154298   +/-      0.01055042      2.695 %
   46     5.550000        0.35862105   +/-      0.01016793      2.835 %
   47     5.650000        0.33455343   +/-      0.00970393      2.901 %
   48     5.750000        0.32769637   +/-      0.01300287      3.968 %
   49     5.850000        0.32723499   +/-      0.01121669      3.428 %
   50     5.950000        0.33326831   +/-      0.01071690      3.216 %
   51     6.050000        0.35478243   +/-      0.01309513      3.691 %
   52     6.150000        0.38419696   +/-      0.01208934      3.147 %
   53     6.250000        0.43047076   +/-      0.00940948      2.186 %
   54     6.350000        0.49050858   +/-      0.01180368      2.406 %
   55     6.450000        0.58249189   +/-      0.01106177      1.899 %
   56     6.550000        0.70560443   +/-      0.01188726      1.685 %
   57     6.650000        0.86078275   +/-      0.01913590      2.223 %
   58     6.750000        1.04909519   +/-      0.02038000      1.943 %
   59     6.850000        1.27490069   +/-      0.02184259      1.713 %
   60     6.950000        1.48899487   +/-      0.02553508      1.715 %
   61     7.050000        1.69026660   +/-      0.02915275      1.725 %
   62     7.150000        1.84028541   +/-      0.03150015      1.712 %
   63     7.250000        1.94274995   +/-      0.03783877      1.948 %
   64     7.350000        2.00029389   +/-      0.02991179      1.495 %
   65     7.450000        2.00797502   +/-      0.02512674      1.251 %
   66     7.550000        1.99010211   +/-      0.02573321      1.293 %
   67     7.650000        1.96812191   +/-      0.02521471      1.281 %
   68     7.750000        1.92955837   +/-      0.01802867      0.934 %
   69     7.850000        1.90131611   +/-      0.02491377      1.310 %
   70     7.950000        1.85512901   +/-      0.01850023      0.997 %
   71     8.050000        1.78336691   +/-      0.01720901      0.965 %
   72     8.150000        1.68390739   +/-      0.01409461      0.837 %
   73     8.250000        1.57197023   +/-      0.01564131      0.995 %
   74     8.350000        1.45088216   +/-      0.01181696      0.814 %
   75     8.450000        1.33130405   +/-      0.01637647      1.230 %
   76     8.550000        1.21602588   +/-      0.01497364      1.231 %
   77     8.650000        1.11679458   +/-      0.01249507      1.119 %
   78     8.750000        1.02576363   +/-      0.01135387      1.107 %
   79     8.850000        0.94839984   +/-      0.01106705      1.167 %
   80     8.950000        0.88622629   +/-      0.00924889      1.044 %
   81     9.050000        0.83504955   +/-      0.01476495      1.768 %
   82     9.150000        0.79451094   +/-      0.00887521      1.117 %
   83     9.250000        0.76955336   +/-      0.01210620      1.573 %
   84     9.350000        0.75087000   +/-      0.00945709      1.259 %
   85     9.450000        0.74915279   +/-      0.00929847      1.241 %


ISOCELES    - OFF DIAGONAL- GCM3(R, S, S)                                       
I=   64   R=  7.350000

   26     3.550000        0.00000000   +/-      0.00000000        NaN %
   27     3.650000        0.00000000   +/-      0.00000000        NaN %
   28     3.750000        0.01735038   +/-      0.00385414     22.214 %
   29     3.850000        1.42790955   +/-      0.04764043      3.336 %
   30     3.950000        8.28222843   +/-      0.14542438      1.756 %
   31     4.050000       14.30132010   +/-      0.15884842      1.111 %
   32     4.150000       14.37114348   +/-      0.09860946      0.686 %
   33     4.250000       11.38959659   +/-      0.12255923      1.076 %
   34     4.350000        8.20051959   +/-      0.12329997      1.504 %
   35     4.450000        5.71538021   +/-      0.08072895      1.412 %
   36     4.550000        3.94869309   +/-      0.05777738      1.463 %
   37     4.650000        2.75337237   +/-      0.04378762      1.590 %
   38     4.750000        1.96959969   +/-      0.02860926      1.453 %
   39     4.850000        1.43980718   +/-      0.02889797      2.007 %
   40     4.950000        1.08458172   +/-      0.02772453      2.556 %
   41     5.050000        0.84957635   +/-      0.01824254      2.147 %
   42     5.150000        0.68031104   +/-      0.01516303      2.229 %
   43     5.250000        0.55693284   +/-      0.01149631      2.064 %
   44     5.350000        0.47654591   +/-      0.01316966      2.764 %
   45     5.450000        0.41671757   +/-      0.01281430      3.075 %
   46     5.550000        0.37982631   +/-      0.01104720      2.908 %
   47     5.650000        0.35420964   +/-      0.01026522      2.898 %
   48     5.750000        0.34359580   +/-      0.01136387      3.307 %
   49     5.850000        0.33617517   +/-      0.01022780      3.042 %
   50     5.950000        0.34655846   +/-      0.00914987      2.640 %
   51     6.050000        0.36574638   +/-      0.01009488      2.760 %
   52     6.150000        0.40266417   +/-      0.01140517      2.832 %
   53     6.250000        0.45055876   +/-      0.00960263      2.131 %
   54     6.350000        0.51536896   +/-      0.01032326      2.003 %
   55     6.450000        0.60903481   +/-      0.01231071      2.021 %
   56     6.550000        0.73509103   +/-      0.01452560      1.976 %
   57     6.650000        0.90414182   +/-      0.01653825      1.829 %
   58     6.750000        1.08700864   +/-      0.01615906      1.487 %
   59     6.850000        1.30393500   +/-      0.02049478      1.572 %
   60     6.950000        1.51503951   +/-      0.02201898      1.453 %
   61     7.050000        1.71094880   +/-      0.02836775      1.658 %
   62     7.150000        1.86345042   +/-      0.02796669      1.501 %
   63     7.250000        1.97187556   +/-      0.02970455      1.506 %
   64     7.350000        2.03428848   +/-      0.03147234      1.547 %
   65     7.450000        2.05173784   +/-      0.03217864      1.568 %
   66     7.550000        2.04029409   +/-      0.02443164      1.197 %
   67     7.650000        2.02352753   +/-      0.01995053      0.986 %
   68     7.750000        2.00082815   +/-      0.02551710      1.275 %
   69     7.850000        1.98156101   +/-      0.02009870      1.014 %
   70     7.950000        1.93919163   +/-      0.02092415      1.079 %
   71     8.050000        1.87251078   +/-      0.01980359      1.058 %
   72     8.150000        1.77536235   +/-      0.01982611      1.117 %
   73     8.250000        1.66013287   +/-      0.01432076      0.863 %
   74     8.350000        1.52652997   +/-      0.01257259      0.824 %
   75     8.450000        1.39636509   +/-      0.01325945      0.950 %
   76     8.550000        1.27924037   +/-      0.01614772      1.262 %
   77     8.650000        1.17407008   +/-      0.01600579      1.363 %
   78     8.750000        1.07650164   +/-      0.01305214      1.212 %
   79     8.850000        0.99176273   +/-      0.01132239      1.142 %
   80     8.950000        0.92858001   +/-      0.01194667      1.287 %
   81     9.050000        0.87287201   +/-      0.01081109      1.239 %
   82     9.150000        0.83400147   +/-      0.00945047      1.133 %
   83     9.250000        0.80112532   +/-      0.00846930      1.057 %
   84     9.350000        0.78573298   +/-      0.01094915      1.393 %
   85     9.450000        0.77825550   +/-      0.01079461      1.387 %


ISOCELES    - OFF DIAGONAL- GCM3(R, S, S)                                       
I=   65   R=  7.450000

   26     3.550000        0.00000000   +/-      0.00000000        NaN %
   27     3.650000        0.00000000   +/-      0.00000000        NaN %
   28     3.750000        0.01941096   +/-      0.00353521     18.212 %
   29     3.850000        1.45073307   +/-      0.05236093      3.609 %
   30     3.950000        7.88156092   +/-      0.13279395      1.685 %
   31     4.050000       13.35955514   +/-      0.10217523      0.765 %
   32     4.150000       13.43917622   +/-      0.07675325      0.571 %
   33     4.250000       10.80189933   +/-      0.11583382      1.072 %
   34     4.350000        7.96797826   +/-      0.10762645      1.351 %
   35     4.450000        5.70013287   +/-      0.08236079      1.445 %
   36     4.550000        4.05689197   +/-      0.05727255      1.412 %
   37     4.650000        2.88117095   +/-      0.05408080      1.877 %
   38     4.750000        2.07690072   +/-      0.03162722      1.523 %
   39     4.850000        1.53337271   +/-      0.02202554      1.436 %
   40     4.950000        1.15156263   +/-      0.02330213      2.024 %
   41     5.050000        0.89574806   +/-      0.01652966      1.845 %
   42     5.150000        0.71217578   +/-      0.02101274      2.950 %
   43     5.250000        0.59180693   +/-      0.01637955      2.768 %
   44     5.350000        0.50177817   +/-      0.01489684      2.969 %
   45     5.450000        0.43800558   +/-      0.01128922      2.577 %
   46     5.550000        0.39794695   +/-      0.00971570      2.441 %
   47     5.650000        0.37071367   +/-      0.00913097      2.463 %
   48     5.750000        0.35411669   +/-      0.01001215      2.827 %
   49     5.850000        0.35483938   +/-      0.01452723      4.094 %
   50     5.950000        0.35870901   +/-      0.01057731      2.949 %
   51     6.050000        0.38163427   +/-      0.01168650      3.062 %
   52     6.150000        0.41267880   +/-      0.01128928      2.736 %
   53     6.250000        0.46811035   +/-      0.01349135      2.882 %
   54     6.350000        0.53886010   +/-      0.01222473      2.269 %
   55     6.450000        0.63501405   +/-      0.01268112      1.997 %
   56     6.550000        0.76477675   +/-      0.01170778      1.531 %
   57     6.650000        0.92752335   +/-      0.01129683      1.218 %
   58     6.750000        1.11115339   +/-      0.01790921      1.612 %
   59     6.850000        1.31394678   +/-      0.01909767      1.453 %
   60     6.950000        1.51965068   +/-      0.02127074      1.400 %
   61     7.050000        1.70419157   +/-      0.02398327      1.407 %
   62     7.150000        1.85323294   +/-      0.02453593      1.324 %
   63     7.250000        1.96419310   +/-      0.02750662      1.400 %
   64     7.350000        2.03561136   +/-      0.02601817      1.278 %
   65     7.450000        2.06437951   +/-      0.03685119      1.785 %
   66     7.550000        2.06946120   +/-      0.02973150      1.437 %
   67     7.650000        2.06951132   +/-      0.02481955      1.199 %
   68     7.750000        2.05514318   +/-      0.02725404      1.326 %
   69     7.850000        2.04898221   +/-      0.01928052      0.941 %
   70     7.950000        2.02040782   +/-      0.02221067      1.099 %
   71     8.050000        1.94926230   +/-      0.02247907      1.153 %
   72     8.150000        1.85801935   +/-      0.02163569      1.164 %
   73     8.250000        1.73144548   +/-      0.01982981      1.145 %
   74     8.350000        1.59669602   +/-      0.01785771      1.118 %
   75     8.450000        1.46422936   +/-      0.01787376      1.221 %
   76     8.550000        1.33701502   +/-      0.01451431      1.086 %
   77     8.650000        1.22072033   +/-      0.01166583      0.956 %
   78     8.750000        1.11886486   +/-      0.01228090      1.098 %
   79     8.850000        1.03515254   +/-      0.01416362      1.368 %
   80     8.950000        0.96651633   +/-      0.01318761      1.364 %
   81     9.050000        0.90684307   +/-      0.01018030      1.123 %
   82     9.150000        0.86341352   +/-      0.00992637      1.150 %
   83     9.250000        0.83383489   +/-      0.01352303      1.622 %
   84     9.350000        0.80791568   +/-      0.01173883      1.453 %
   85     9.450000        0.80106814   +/-      0.00960954      1.200 %


ISOCELES    - OFF DIAGONAL- GCM3(R, S, S)                                       
I=   66   R=  7.550000

   26     3.550000        0.00000000   +/-      0.00000000        NaN %
   27     3.650000        0.00000000   +/-      0.00000000        NaN %
   28     3.750000        0.01370396   +/-      0.00370076     27.005 %
   29     3.850000        1.52166956   +/-      0.04475887      2.941 %
   30     3.950000        7.72460942   +/-      0.12688533      1.643 %
   31     4.050000       12.60763209   +/-      0.14049840      1.114 %
   32     4.150000       12.57313713   +/-      0.08063652      0.641 %
   33     4.250000       10.15888195   +/-      0.07281766      0.717 %
   34     4.350000        7.58783607   +/-      0.08661456      1.141 %
   35     4.450000        5.53514726   +/-      0.08553175      1.545 %
   36     4.550000        4.02708990   +/-      0.05947072      1.477 %
   37     4.650000        2.94587735   +/-      0.05928501      2.012 %
   38     4.750000        2.14771014   +/-      0.03738288      1.741 %
   39     4.850000        1.61429017   +/-      0.02286485      1.416 %
   40     4.950000        1.23138542   +/-      0.02878680      2.338 %
   41     5.050000        0.95812811   +/-      0.02214010      2.311 %
   42     5.150000        0.76565112   +/-      0.01517751      1.982 %
   43     5.250000        0.63295266   +/-      0.01440876      2.276 %
   44     5.350000        0.53210023   +/-      0.01163192      2.186 %
   45     5.450000        0.46727289   +/-      0.01614105      3.454 %
   46     5.550000        0.41810211   +/-      0.01117265      2.672 %
   47     5.650000        0.38778901   +/-      0.00894779      2.307 %
   48     5.750000        0.37307135   +/-      0.01031532      2.765 %
   49     5.850000        0.37098149   +/-      0.01112107      2.998 %
   50     5.950000        0.37306188   +/-      0.00920122      2.466 %
   51     6.050000        0.39500247   +/-      0.01187661      3.007 %
   52     6.150000        0.43319947   +/-      0.00907153      2.094 %
   53     6.250000        0.48402348   +/-      0.01351947      2.793 %
   54     6.350000        0.55824003   +/-      0.00905561      1.622 %
   55     6.450000        0.65935521   +/-      0.01151719      1.747 %
   56     6.550000        0.78663890   +/-      0.01550778      1.971 %
   57     6.650000        0.94311162   +/-      0.01730335      1.835 %
   58     6.750000        1.12463691   +/-      0.01963410      1.746 %
   59     6.850000        1.30845202   +/-      0.02136560      1.633 %
   60     6.950000        1.50716741   +/-      0.02367004      1.570 %
   61     7.050000        1.67784763   +/-      0.02844021      1.695 %
   62     7.150000        1.82935777   +/-      0.02685982      1.468 %
   63     7.250000        1.95140330   +/-      0.02958497      1.516 %
   64     7.350000        2.02405209   +/-      0.02582287      1.276 %
   65     7.450000        2.06453966   +/-      0.02638104      1.278 %
   66     7.550000        2.08363648   +/-      0.04620768      2.218 %
   67     7.650000        2.09490085   +/-      0.02386178      1.139 %
   68     7.750000        2.10570171   +/-      0.02842443      1.350 %
   69     7.850000        2.09688037   +/-      0.02057887      0.981 %
   70     7.950000        2.08422145   +/-      0.01941607      0.932 %
   71     8.050000        2.02772249   +/-      0.01925140      0.949 %
   72     8.150000        1.93012744   +/-      0.01892086      0.980 %
   73     8.250000        1.80351580   +/-      0.01670646      0.926 %
   74     8.350000        1.67155991   +/-      0.01682714      1.007 %
   75     8.450000        1.53150610   +/-      0.01494362      0.976 %
   76     8.550000        1.39664900   +/-      0.01296057      0.928 %
   77     8.650000        1.27056353   +/-      0.01206203      0.949 %
   78     8.750000        1.16903865   +/-      0.01167172      0.998 %
   79     8.850000        1.07623115   +/-      0.01239398      1.152 %
   80     8.950000        1.00464027   +/-      0.01317917      1.312 %
   81     9.050000        0.93682563   +/-      0.01363915      1.456 %
   82     9.150000        0.89033590   +/-      0.00762759      0.857 %
   83     9.250000        0.85717738   +/-      0.01042089      1.216 %
   84     9.350000        0.83331925   +/-      0.00972477      1.167 %
   85     9.450000        0.82165511   +/-      0.00919735      1.119 %


ISOCELES    - OFF DIAGONAL- GCM3(R, S, S)                                       
I=   67   R=  7.650000

   26     3.550000        0.00000000   +/-      0.00000000        NaN %
   27     3.650000        0.00000000   +/-      0.00000000        NaN %
   28     3.750000        0.00000000   +/-      0.00000000        NaN %
   29     3.850000        1.62845480   +/-      0.05235650      3.215 %
   30     3.950000        7.86653092   +/-      0.10881155      1.383 %
   31     4.050000       12.11394665   +/-      0.14460572      1.194 %
   32     4.150000       11.82300210   +/-      0.09721484      0.822 %
   33     4.250000        9.48885482   +/-      0.07618649      0.803 %
   34     4.350000        7.11881548   +/-      0.09238014      1.298 %
   35     4.450000        5.27317734   +/-      0.05902643      1.119 %
   36     4.550000        3.89050023   +/-      0.05379439      1.383 %
   37     4.650000        2.90428119   +/-      0.04343916      1.496 %
   38     4.750000        2.19141505   +/-      0.03168650      1.446 %
   39     4.850000        1.66799848   +/-      0.02871164      1.721 %
   40     4.950000        1.28954754   +/-      0.01948736      1.511 %
   41     5.050000        1.00902252   +/-      0.02215335      2.196 %
   42     5.150000        0.81376398   +/-      0.01854368      2.279 %
   43     5.250000        0.67443392   +/-      0.01613943      2.393 %
   44     5.350000        0.56960528   +/-      0.01220908      2.143 %
   45     5.450000        0.49858322   +/-      0.01236820      2.481 %
   46     5.550000        0.44497785   +/-      0.01247596      2.804 %
   47     5.650000        0.41057712   +/-      0.01090980      2.657 %
   48     5.750000        0.39634014   +/-      0.01201246      3.031 %
   49     5.850000        0.39028610   +/-      0.01093811      2.803 %
   50     5.950000        0.39421487   +/-      0.01363867      3.460 %
   51     6.050000        0.41572848   +/-      0.01174215      2.824 %
   52     6.150000        0.45592378   +/-      0.01214683      2.664 %
   53     6.250000        0.50804445   +/-      0.01233999      2.429 %
   54     6.350000        0.58144002   +/-      0.01123081      1.932 %
   55     6.450000        0.68216129   +/-      0.00949137      1.391 %
   56     6.550000        0.80888097   +/-      0.01317967      1.629 %
   57     6.650000        0.94797737   +/-      0.01314418      1.387 %
   58     6.750000        1.11248091   +/-      0.01480292      1.331 %
   59     6.850000        1.29407323   +/-      0.02254607      1.742 %
   60     6.950000        1.47220544   +/-      0.01816342      1.234 %
   61     7.050000        1.64385591   +/-      0.02488871      1.514 %
   62     7.150000        1.79654216   +/-      0.01937875      1.079 %
   63     7.250000        1.90965504   +/-      0.02720041      1.424 %
   64     7.350000        1.99472925   +/-      0.02301081      1.154 %
   65     7.450000        2.05514845   +/-      0.02839009      1.381 %
   66     7.550000        2.08294988   +/-      0.02200852      1.057 %
   67     7.650000        2.11174944   +/-      0.04023701      1.905 %
   68     7.750000        2.13893353   +/-      0.02524840      1.180 %
   69     7.850000        2.14867810   +/-      0.02031864      0.946 %
   70     7.950000        2.14759103   +/-      0.02893669      1.347 %
   71     8.050000        2.10196479   +/-      0.02246136      1.069 %
   72     8.150000        2.01047149   +/-      0.01766785      0.879 %
   73     8.250000        1.88582236   +/-      0.02279529      1.209 %
   74     8.350000        1.74859922   +/-      0.01828130      1.045 %
   75     8.450000        1.60115115   +/-      0.01929320      1.205 %
   76     8.550000        1.45817537   +/-      0.01527201      1.047 %
   77     8.650000        1.32727746   +/-      0.01759267      1.325 %
   78     8.750000        1.21503313   +/-      0.01403283      1.155 %
   79     8.850000        1.11910999   +/-      0.01208412      1.080 %
   80     8.950000        1.03924088   +/-      0.01115216      1.073 %
   81     9.050000        0.96973732   +/-      0.01004882      1.036 %
   82     9.150000        0.92239662   +/-      0.00952202      1.032 %
   83     9.250000        0.88333735   +/-      0.00930006      1.053 %
   84     9.350000        0.85733478   +/-      0.01054234      1.230 %
   85     9.450000        0.84512373   +/-      0.00948461      1.122 %


ISOCELES    - OFF DIAGONAL- GCM3(R, S, S)                                       
I=   68   R=  7.750000

   26     3.550000        0.00000000   +/-      0.00000000        NaN %
   27     3.650000        0.00000000   +/-      0.00000000        NaN %
   28     3.750000        0.00000000   +/-      0.00000000        NaN %
   29     3.850000        0.69957075   +/-      0.03497533      5.000 %
   30     3.950000        8.43458548   +/-      0.14156072      1.678 %
   31     4.050000       11.99574769   +/-      0.15230894      1.270 %
   32     4.150000       11.29369565   +/-      0.10620342      0.940 %
   33     4.250000        8.90925276   +/-      0.08113654      0.911 %
   34     4.350000        6.65054076   +/-      0.07562596      1.137 %
   35     4.450000        4.93074086   +/-      0.07534600      1.528 %
   36     4.550000        3.71407780   +/-      0.05105388      1.375 %
   37     4.650000        2.81460868   +/-      0.05109178      1.815 %
   38     4.750000        2.15117892   +/-      0.03120607      1.451 %
   39     4.850000        1.67686272   +/-      0.03115724      1.858 %
   40     4.950000        1.32635326   +/-      0.02939966      2.217 %
   41     5.050000        1.05094500   +/-      0.01970146      1.875 %
   42     5.150000        0.85495305   +/-      0.01879095      2.198 %
   43     5.250000        0.70876421   +/-      0.01525004      2.152 %
   44     5.350000        0.60621241   +/-      0.01702771      2.809 %
   45     5.450000        0.52953658   +/-      0.01325387      2.503 %
   46     5.550000        0.47961549   +/-      0.01413288      2.947 %
   47     5.650000        0.44119966   +/-      0.01070224      2.426 %
   48     5.750000        0.42548091   +/-      0.01150834      2.705 %
   49     5.850000        0.41432866   +/-      0.01315610      3.175 %
   50     5.950000        0.42252098   +/-      0.01442587      3.414 %
   51     6.050000        0.44365790   +/-      0.01172094      2.642 %
   52     6.150000        0.47907001   +/-      0.01137671      2.375 %
   53     6.250000        0.53246261   +/-      0.01248585      2.345 %
   54     6.350000        0.60464723   +/-      0.01358057      2.246 %
   55     6.450000        0.70253795   +/-      0.01478667      2.105 %
   56     6.550000        0.81494987   +/-      0.01526212      1.873 %
   57     6.650000        0.95116682   +/-      0.01594525      1.676 %
   58     6.750000        1.10367702   +/-      0.01504223      1.363 %
   59     6.850000        1.26783748   +/-      0.01639767      1.293 %
   60     6.950000        1.43846452   +/-      0.02017124      1.402 %
   61     7.050000        1.60374348   +/-      0.02144258      1.337 %
   62     7.150000        1.74116367   +/-      0.01923269      1.105 %
   63     7.250000        1.86041781   +/-      0.02576233      1.385 %
   64     7.350000        1.95509560   +/-      0.02298108      1.175 %
   65     7.450000        2.02276515   +/-      0.02081100      1.029 %
   66     7.550000        2.07798746   +/-      0.02564006      1.234 %
   67     7.650000        2.11452253   +/-      0.02401515      1.136 %
   68     7.750000        2.15974912   +/-      0.03081152      1.427 %
   69     7.850000        2.20437438   +/-      0.02120117      0.962 %
   70     7.950000        2.21739971   +/-      0.02468152      1.113 %
   71     8.050000        2.18481267   +/-      0.02738176      1.253 %
   72     8.150000        2.08558378   +/-      0.01972240      0.946 %
   73     8.250000        1.96450109   +/-      0.01673245      0.852 %
   74     8.350000        1.82697440   +/-      0.02284873      1.251 %
   75     8.450000        1.67781460   +/-      0.01816918      1.083 %
   76     8.550000        1.52594314   +/-      0.01494219      0.979 %
   77     8.650000        1.39272560   +/-      0.01232392      0.885 %
   78     8.750000        1.27122399   +/-      0.01237011      0.973 %
   79     8.850000        1.16447567   +/-      0.01219054      1.047 %
   80     8.950000        1.08311626   +/-      0.01206275      1.114 %
   81     9.050000        1.01167371   +/-      0.01109962      1.097 %
   82     9.150000        0.95401377   +/-      0.01050884      1.102 %
   83     9.250000        0.90798355   +/-      0.01234894      1.360 %
   84     9.350000        0.88267695   +/-      0.01029682      1.167 %
   85     9.450000        0.86597321   +/-      0.01000191      1.155 %


ISOCELES    - OFF DIAGONAL- GCM3(R, S, S)                                       
I=   69   R=  7.850000

   26     3.550000        0.00000000   +/-      0.00000000        NaN %
   27     3.650000        0.00000000   +/-      0.00000000        NaN %
   28     3.750000        0.00000000   +/-      0.00000000        NaN %
   29     3.850000        0.00000000   +/-      0.00000000        NaN %
   30     3.950000        8.38875889   +/-      0.12503915      1.491 %
   31     4.050000       12.32661709   +/-      0.13894367      1.127 %
   32     4.150000       10.96151010   +/-      0.08650063      0.789 %
   33     4.250000        8.45429378   +/-      0.06874787      0.813 %
   34     4.350000        6.23588391   +/-      0.06339836      1.017 %
   35     4.450000        4.63731406   +/-      0.05651012      1.219 %
   36     4.550000        3.48830758   +/-      0.05140259      1.474 %
   37     4.650000        2.66340226   +/-      0.04191071      1.574 %
   38     4.750000        2.07065196   +/-      0.03109050      1.501 %
   39     4.850000        1.63369049   +/-      0.02721638      1.666 %
   40     4.950000        1.31390783   +/-      0.02503226      1.905 %
   41     5.050000        1.06580000   +/-      0.02085136      1.956 %
   42     5.150000        0.87953776   +/-      0.02264226      2.574 %
   43     5.250000        0.74836260   +/-      0.02020845      2.700 %
   44     5.350000        0.64587582   +/-      0.01497519      2.319 %
   45     5.450000        0.56615050   +/-      0.01626110      2.872 %
   46     5.550000        0.51076793   +/-      0.01456141      2.851 %
   47     5.650000        0.47325655   +/-      0.01471145      3.109 %
   48     5.750000        0.45380720   +/-      0.01158058      2.552 %
   49     5.850000        0.45088440   +/-      0.01448899      3.213 %
   50     5.950000        0.45669336   +/-      0.01363318      2.985 %
   51     6.050000        0.47982657   +/-      0.01281978      2.672 %
   52     6.150000        0.51383655   +/-      0.01271261      2.474 %
   53     6.250000        0.56007016   +/-      0.01010773      1.805 %
   54     6.350000        0.63104734   +/-      0.01252936      1.985 %
   55     6.450000        0.71676172   +/-      0.01224026      1.708 %
   56     6.550000        0.81999361   +/-      0.01379092      1.682 %
   57     6.650000        0.95008201   +/-      0.01688912      1.778 %
   58     6.750000        1.08842846   +/-      0.01608361      1.478 %
   59     6.850000        1.23574695   +/-      0.01774398      1.436 %
   60     6.950000        1.39807240   +/-      0.01460301      1.045 %
   61     7.050000        1.54680504   +/-      0.02245183      1.451 %
   62     7.150000        1.68931047   +/-      0.01433987      0.849 %
   63     7.250000        1.80891022   +/-      0.01962418      1.085 %
   64     7.350000        1.90312220   +/-      0.02070266      1.088 %
   65     7.450000        1.98620158   +/-      0.02241583      1.129 %
   66     7.550000        2.05213593   +/-      0.02552631      1.244 %
   67     7.650000        2.11793589   +/-      0.01775041      0.838 %
   68     7.750000        2.17763818   +/-      0.02092403      0.961 %
   69     7.850000        2.23688276   +/-      0.02864531      1.281 %
   70     7.950000        2.26447856   +/-      0.02408276      1.064 %
   71     8.050000        2.24822116   +/-      0.02615395      1.163 %
   72     8.150000        2.17183552   +/-      0.02252061      1.037 %
   73     8.250000        2.04566345   +/-      0.02171159      1.061 %
   74     8.350000        1.89588532   +/-      0.02120517      1.118 %
   75     8.450000        1.74343253   +/-      0.01753486      1.006 %
   76     8.550000        1.59023465   +/-      0.01548449      0.974 %
   77     8.650000        1.45236466   +/-      0.01222463      0.842 %
   78     8.750000        1.32563971   +/-      0.01654979      1.248 %
   79     8.850000        1.21190383   +/-      0.01146591      0.946 %
   80     8.950000        1.12180589   +/-      0.01023508      0.912 %
   81     9.050000        1.04561239   +/-      0.00739951      0.708 %
   82     9.150000        0.98437808   +/-      0.01278466      1.299 %
   83     9.250000        0.93713920   +/-      0.01175297      1.254 %
   84     9.350000        0.90335692   +/-      0.01177190      1.303 %
   85     9.450000        0.88546243   +/-      0.00872523      0.985 %


ISOCELES    - OFF DIAGONAL- GCM3(R, S, S)                                       
I=   70   R=  7.950000

   26     3.550000        0.00000000   +/-      0.00000000        NaN %
   27     3.650000        0.00000000   +/-      0.00000000        NaN %
   28     3.750000        0.00000000   +/-      0.00000000        NaN %
   29     3.850000        0.00000000   +/-      0.00000000        NaN %
   30     3.950000        2.60031506   +/-      0.05131077      1.973 %
   31     4.050000       13.44736917   +/-      0.11260379      0.837 %
   32     4.150000       10.96281159   +/-      0.14294553      1.304 %
   33     4.250000        8.14685845   +/-      0.09003707      1.105 %
   34     4.350000        5.93637216   +/-      0.06953122      1.171 %
   35     4.450000        4.36295849   +/-      0.05183651      1.188 %
   36     4.550000        3.26589433   +/-      0.04849971      1.485 %
   37     4.650000        2.51249837   +/-      0.03489418      1.389 %
   38     4.750000        1.97016586   +/-      0.03428273      1.740 %
   39     4.850000        1.57217379   +/-      0.02804932      1.784 %
   40     4.950000        1.26960886   +/-      0.02040649      1.607 %
   41     5.050000        1.05391435   +/-      0.02160973      2.050 %
   42     5.150000        0.88312053   +/-      0.01909734      2.162 %
   43     5.250000        0.76229074   +/-      0.01736045      2.277 %
   44     5.350000        0.66226537   +/-      0.01568767      2.369 %
   45     5.450000        0.58941382   +/-      0.01305417      2.215 %
   46     5.550000        0.54126662   +/-      0.01382971      2.555 %
   47     5.650000        0.50583309   +/-      0.01478484      2.923 %
   48     5.750000        0.48624580   +/-      0.01245762      2.562 %
   49     5.850000        0.47757643   +/-      0.01499870      3.141 %
   50     5.950000        0.48594246   +/-      0.01157200      2.381 %
   51     6.050000        0.50302213   +/-      0.01260763      2.506 %
   52     6.150000        0.53536112   +/-      0.01235460      2.308 %
   53     6.250000        0.58432255   +/-      0.01369562      2.344 %
   54     6.350000        0.64755545   +/-      0.01746615      2.697 %
   55     6.450000        0.72296711   +/-      0.01019954      1.411 %
   56     6.550000        0.82227920   +/-      0.01887023      2.295 %
   57     6.650000        0.93246461   +/-      0.01277298      1.370 %
   58     6.750000        1.05488341   +/-      0.01449360      1.374 %
   59     6.850000        1.20112158   +/-      0.02113179      1.759 %
   60     6.950000        1.34644220   +/-      0.01552744      1.153 %
   61     7.050000        1.49527071   +/-      0.02059987      1.378 %
   62     7.150000        1.62283466   +/-      0.01968555      1.213 %
   63     7.250000        1.74821702   +/-      0.02233085      1.277 %
   64     7.350000        1.84636800   +/-      0.01931625      1.046 %
   65     7.450000        1.92922961   +/-      0.02309709      1.197 %
   66     7.550000        2.01076499   +/-      0.02644210      1.315 %
   67     7.650000        2.08581355   +/-      0.02587986      1.241 %
   68     7.750000        2.16876330   +/-      0.02090009      0.964 %
   69     7.850000        2.24811195   +/-      0.02680343      1.192 %
   70     7.950000        2.30707945   +/-      0.03605721      1.563 %
   71     8.050000        2.29011002   +/-      0.02401699      1.049 %
   72     8.150000        2.22327581   +/-      0.02647323      1.191 %
   73     8.250000        2.10041756   +/-      0.02092435      0.996 %
   74     8.350000        1.95608241   +/-      0.02145574      1.097 %
   75     8.450000        1.80319908   +/-      0.01699097      0.942 %
   76     8.550000        1.64597543   +/-      0.01726821      1.049 %
   77     8.650000        1.49565671   +/-      0.01432882      0.958 %
   78     8.750000        1.36304983   +/-      0.01283751      0.942 %
   79     8.850000        1.24608950   +/-      0.01169641      0.939 %
   80     8.950000        1.15233144   +/-      0.01397209      1.213 %
   81     9.050000        1.07101081   +/-      0.01197800      1.118 %
   82     9.150000        1.00503489   +/-      0.01085367      1.080 %
   83     9.250000        0.95500005   +/-      0.01023106      1.071 %
   84     9.350000        0.91689248   +/-      0.01150051      1.254 %
   85     9.450000        0.89426390   +/-      0.01324498      1.481 %


ISOCELES    - OFF DIAGONAL- GCM3(R, S, S)                                       
I=   71   R=  8.050000

   26     3.550000        0.00000000   +/-      0.00000000        NaN %
   27     3.650000        0.00000000   +/-      0.00000000        NaN %
   28     3.750000        0.00000000   +/-      0.00000000        NaN %
   29     3.850000        0.00000000   +/-      0.00000000        NaN %
   30     3.950000        0.00000000   +/-      0.00000000        NaN %
   31     4.050000       12.83410562   +/-      0.13372395      1.042 %
   32     4.150000       11.43314420   +/-      0.10467482      0.916 %
   33     4.250000        8.04040503   +/-      0.06595728      0.820 %
   34     4.350000        5.67394817   +/-      0.05988760      1.055 %
   35     4.450000        4.11756935   +/-      0.05876737      1.427 %
   36     4.550000        3.06420027   +/-      0.05101691      1.665 %
   37     4.650000        2.34831014   +/-      0.03324807      1.416 %
   38     4.750000        1.83823634   +/-      0.03405336      1.853 %
   39     4.850000        1.47770626   +/-      0.02321486      1.571 %
   40     4.950000        1.20376152   +/-      0.02590343      2.152 %
   41     5.050000        1.01437980   +/-      0.01654095      1.631 %
   42     5.150000        0.86090740   +/-      0.01651115      1.918 %
   43     5.250000        0.74128028   +/-      0.01639961      2.212 %
   44     5.350000        0.65777293   +/-      0.01507333      2.292 %
   45     5.450000        0.59517392   +/-      0.01192038      2.003 %
   46     5.550000        0.54749936   +/-      0.01446263      2.642 %
   47     5.650000        0.52140158   +/-      0.01317199      2.526 %
   48     5.750000        0.50016969   +/-      0.01509302      3.018 %
   49     5.850000        0.49699468   +/-      0.01311715      2.639 %
   50     5.950000        0.50243806   +/-      0.01395493      2.777 %
   51     6.050000        0.51817397   +/-      0.01223283      2.361 %
   52     6.150000        0.54902374   +/-      0.01304405      2.376 %
   53     6.250000        0.59319749   +/-      0.01398734      2.358 %
   54     6.350000        0.64749698   +/-      0.01330142      2.054 %
   55     6.450000        0.71800700   +/-      0.01304290      1.817 %
   56     6.550000        0.80262052   +/-      0.01235106      1.539 %
   57     6.650000        0.91013673   +/-      0.01306643      1.436 %
   58     6.750000        1.02250693   +/-      0.01629659      1.594 %
   59     6.850000        1.15363999   +/-      0.02002798      1.736 %
   60     6.950000        1.29047087   +/-      0.01623779      1.258 %
   61     7.050000        1.43089325   +/-      0.02414692      1.688 %
   62     7.150000        1.55645703   +/-      0.01878225      1.207 %
   63     7.250000        1.67252999   +/-      0.02507640      1.499 %
   64     7.350000        1.77196219   +/-      0.02425046      1.369 %
   65     7.450000        1.86292376   +/-      0.02142625      1.150 %
   66     7.550000        1.94596574   +/-      0.02130937      1.095 %
   67     7.650000        2.04192690   +/-      0.02584734      1.266 %
   68     7.750000        2.12864062   +/-      0.02670488      1.255 %
   69     7.850000        2.22567515   +/-      0.01969806      0.885 %
   70     7.950000        2.28770501   +/-      0.02841189      1.242 %
   71     8.050000        2.28828781   +/-      0.02670238      1.167 %
   72     8.150000        2.23449570   +/-      0.02487241      1.113 %
   73     8.250000        2.12562358   +/-      0.02182259      1.027 %
   74     8.350000        1.97788812   +/-      0.02112340      1.068 %
   75     8.450000        1.82500874   +/-      0.01994380      1.093 %
   76     8.550000        1.66459256   +/-      0.01977448      1.188 %
   77     8.650000        1.51007703   +/-      0.01823794      1.208 %
   78     8.750000        1.37915686   +/-      0.01632019      1.183 %
   79     8.850000        1.26014347   +/-      0.01166958      0.926 %
   80     8.950000        1.16195843   +/-      0.01287322      1.108 %
   81     9.050000        1.07870834   +/-      0.01164147      1.079 %
   82     9.150000        1.01393714   +/-      0.01236514      1.220 %
   83     9.250000        0.95504652   +/-      0.01376236      1.441 %
   84     9.350000        0.91629069   +/-      0.00962100      1.050 %
   85     9.450000        0.88914692   +/-      0.00977932      1.100 %


ISOCELES    - OFF DIAGONAL- GCM3(R, S, S)                                       
I=   72   R=  8.150000

   26     3.550000        0.00000000   +/-      0.00000000        NaN %
   27     3.650000        0.00000000   +/-      0.00000000        NaN %
   28     3.750000        0.00000000   +/-      0.00000000        NaN %
   29     3.850000        0.00000000   +/-      0.00000000        NaN %
   30     3.950000        0.00000000   +/-      0.00000000        NaN %
   31     4.050000        3.42387850   +/-      0.06691093      1.954 %
   32     4.150000       12.55021760   +/-      0.09280787      0.739 %
   33     4.250000        8.14240639   +/-      0.07115682      0.874 %
   34     4.350000        5.57019955   +/-      0.05019152      0.901 %
   35     4.450000        3.93699702   +/-      0.04814007      1.223 %
   36     4.550000        2.90040508   +/-      0.03969160      1.368 %
   37     4.650000        2.19716492   +/-      0.03418670      1.556 %
   38     4.750000        1.72004967   +/-      0.02934205      1.706 %
   39     4.850000        1.38099801   +/-      0.02476247      1.793 %
   40     4.950000        1.13309364   +/-      0.02168737      1.914 %
   41     5.050000        0.95192527   +/-      0.01575641      1.655 %
   42     5.150000        0.81931932   +/-      0.01623442      1.981 %
   43     5.250000        0.71154298   +/-      0.01376474      1.934 %
   44     5.350000        0.63761468   +/-      0.01229513      1.928 %
   45     5.450000        0.58589096   +/-      0.01479188      2.525 %
   46     5.550000        0.54487629   +/-      0.01297339      2.381 %
   47     5.650000        0.52177769   +/-      0.01330380      2.550 %
   48     5.750000        0.50431229   +/-      0.00971670      1.927 %
   49     5.850000        0.50282174   +/-      0.01147780      2.283 %
   50     5.950000        0.50920027   +/-      0.01163204      2.284 %
   51     6.050000        0.52007996   +/-      0.01558058      2.996 %
   52     6.150000        0.55322060   +/-      0.00981748      1.775 %
   53     6.250000        0.58949024   +/-      0.01399466      2.374 %
   54     6.350000        0.64062233   +/-      0.01518965      2.371 %
   55     6.450000        0.70710399   +/-      0.01310577      1.853 %
   56     6.550000        0.78398126   +/-      0.01434688      1.830 %
   57     6.650000        0.87208295   +/-      0.01699734      1.949 %
   58     6.750000        0.98200319   +/-      0.01579011      1.608 %
   59     6.850000        1.09790729   +/-      0.01596697      1.454 %
   60     6.950000        1.22612250   +/-      0.01740136      1.419 %
   61     7.050000        1.35154490   +/-      0.01875783      1.388 %
   62     7.150000        1.47555811   +/-      0.01508979      1.023 %
   63     7.250000        1.58133591   +/-      0.01805889      1.142 %
   64     7.350000        1.69005515   +/-      0.01813191      1.073 %
   65     7.450000        1.77785265   +/-      0.01649857      0.928 %
   66     7.550000        1.87152377   +/-      0.02498419      1.335 %
   67     7.650000        1.96922388   +/-      0.02111924      1.072 %
   68     7.750000        2.06974818   +/-      0.02065210      0.998 %
   69     7.850000        2.17446158   +/-      0.02283743      1.050 %
   70     7.950000        2.25631414   +/-      0.02280887      1.011 %
   71     8.050000        2.25870044   +/-      0.02379994      1.054 %
   72     8.150000        2.21909788   +/-      0.03414340      1.539 %
   73     8.250000        2.10280749   +/-      0.02526273      1.201 %
   74     8.350000        1.96360262   +/-      0.02288257      1.165 %
   75     8.450000        1.81518472   +/-      0.01984510      1.093 %
   76     8.550000        1.65493954   +/-      0.01650402      0.997 %
   77     8.650000        1.50088501   +/-      0.01819984      1.213 %
   78     8.750000        1.37043079   +/-      0.01262274      0.921 %
   79     8.850000        1.25224480   +/-      0.01284160      1.025 %
   80     8.950000        1.14867258   +/-      0.01412057      1.229 %
   81     9.050000        1.06298332   +/-      0.01437403      1.352 %
   82     9.150000        0.99683213   +/-      0.01042295      1.046 %
   83     9.250000        0.94053627   +/-      0.01210371      1.287 %
   84     9.350000        0.90635882   +/-      0.00939115      1.036 %
   85     9.450000        0.87378525   +/-      0.01075364      1.231 %


ISOCELES    - OFF DIAGONAL- GCM3(R, S, S)                                       
I=   73   R=  8.250000

   26     3.550000        0.00000000   +/-      0.00000000        NaN %
   27     3.650000        0.00000000   +/-      0.00000000        NaN %
   28     3.750000        0.00000000   +/-      0.00000000        NaN %
   29     3.850000        0.00000000   +/-      0.00000000        NaN %
   30     3.950000        0.00000000   +/-      0.00000000        NaN %
   31     4.050000        0.00000000   +/-      0.00000000        NaN %
   32     4.150000       11.74931333   +/-      0.11508318      0.979 %
   33     4.250000        8.55931886   +/-      0.07822779      0.914 %
   34     4.350000        5.54785741   +/-      0.08022433      1.446 %
   35     4.450000        3.82323833   +/-      0.04001933      1.047 %
   36     4.550000        2.77857151   +/-      0.03371011      1.213 %
   37     4.650000        2.08281573   +/-      0.02986584      1.434 %
   38     4.750000        1.61111391   +/-      0.02818483      1.749 %
   39     4.850000        1.29011088   +/-      0.02533529      1.964 %
   40     4.950000        1.05850474   +/-      0.02000080      1.890 %
   41     5.050000        0.89469826   +/-      0.01654314      1.849 %
   42     5.150000        0.77013096   +/-      0.01589276      2.064 %
   43     5.250000        0.67628103   +/-      0.01577133      2.332 %
   44     5.350000        0.61718533   +/-      0.01563213      2.533 %
   45     5.450000        0.56172560   +/-      0.01607910      2.862 %
   46     5.550000        0.52720098   +/-      0.01226579      2.327 %
   47     5.650000        0.50233130   +/-      0.01246504      2.481 %
   48     5.750000        0.49363015   +/-      0.01213261      2.458 %
   49     5.850000        0.49523903   +/-      0.01164800      2.352 %
   50     5.950000        0.50115808   +/-      0.01224365      2.443 %
   51     6.050000        0.51475741   +/-      0.01418383      2.755 %
   52     6.150000        0.53847037   +/-      0.01619772      3.008 %
   53     6.250000        0.57441626   +/-      0.01439009      2.505 %
   54     6.350000        0.61976155   +/-      0.01320776      2.131 %
   55     6.450000        0.68089463   +/-      0.01257401      1.847 %
   56     6.550000        0.75183244   +/-      0.01491788      1.984 %
   57     6.650000        0.83406412   +/-      0.01395440      1.673 %
   58     6.750000        0.93710197   +/-      0.01476961      1.576 %
   59     6.850000        1.04227402   +/-      0.01669748      1.602 %
   60     6.950000        1.16462287   +/-      0.01450600      1.246 %
   61     7.050000        1.28278076   +/-      0.01542128      1.202 %
   62     7.150000        1.39770696   +/-      0.02320699      1.660 %
   63     7.250000        1.50378396   +/-      0.02003536      1.332 %
   64     7.350000        1.60597878   +/-      0.01581186      0.985 %
   65     7.450000        1.69559363   +/-      0.01854811      1.094 %
   66     7.550000        1.78028647   +/-      0.01858923      1.044 %
   67     7.650000        1.88372012   +/-      0.01573918      0.836 %
   68     7.750000        1.99145992   +/-      0.02390745      1.200 %
   69     7.850000        2.10295292   +/-      0.02061521      0.980 %
   70     7.950000        2.17916286   +/-      0.02154458      0.989 %
   71     8.050000        2.20096683   +/-      0.02872081      1.305 %
   72     8.150000        2.15574621   +/-      0.02508023      1.163 %
   73     8.250000        2.04653081   +/-      0.03063372      1.497 %
   74     8.350000        1.91947834   +/-      0.02295129      1.196 %
   75     8.450000        1.77218485   +/-      0.02247097      1.268 %
   76     8.550000        1.62012611   +/-      0.01499561      0.926 %
   77     8.650000        1.47414255   +/-      0.01660338      1.126 %
   78     8.750000        1.33976418   +/-      0.01212437      0.905 %
   79     8.850000        1.21998115   +/-      0.00980629      0.804 %
   80     8.950000        1.12138674   +/-      0.01403058      1.251 %
   81     9.050000        1.03960967   +/-      0.01078165      1.037 %
   82     9.150000        0.97096241   +/-      0.01261754      1.299 %
   83     9.250000        0.91754516   +/-      0.01159513      1.264 %
   84     9.350000        0.87517099   +/-      0.01221605      1.396 %
   85     9.450000        0.84520424   +/-      0.01036744      1.227 %


ISOCELES    - OFF DIAGONAL- GCM3(R, S, S)                                       
I=   74   R=  8.350000

   26     3.550000        0.00000000   +/-      0.00000000        NaN %
   27     3.650000        0.00000000   +/-      0.00000000        NaN %
   28     3.750000        0.00000000   +/-      0.00000000        NaN %
   29     3.850000        0.00000000   +/-      0.00000000        NaN %
   30     3.950000        0.00000000   +/-      0.00000000        NaN %
   31     4.050000        0.00000000   +/-      0.00000000        NaN %
   32     4.150000        2.91707215   +/-      0.04656306      1.596 %
   33     4.250000        9.41536451   +/-      0.08386177      0.891 %
   34     4.350000        5.70960083   +/-      0.07628059      1.336 %
   35     4.450000        3.79731134   +/-      0.04126851      1.087 %
   36     4.550000        2.70039301   +/-      0.03134383      1.161 %
   37     4.650000        1.99327194   +/-      0.02609768      1.309 %
   38     4.750000        1.53430474   +/-      0.03045852      1.985 %
   39     4.850000        1.21125412   +/-      0.02005720      1.656 %
   40     4.950000        0.99997987   +/-      0.01785179      1.785 %
   41     5.050000        0.83301715   +/-      0.02124131      2.550 %
   42     5.150000        0.71960237   +/-      0.01655056      2.300 %
   43     5.250000        0.63604901   +/-      0.01402962      2.206 %
   44     5.350000        0.57099299   +/-      0.01262984      2.212 %
   45     5.450000        0.53168468   +/-      0.01567879      2.949 %
   46     5.550000        0.50392312   +/-      0.01317230      2.614 %
   47     5.650000        0.48152247   +/-      0.01150754      2.390 %
   48     5.750000        0.47450622   +/-      0.01220632      2.572 %
   49     5.850000        0.47511675   +/-      0.01178140      2.480 %
   50     5.950000        0.48142715   +/-      0.01021464      2.122 %
   51     6.050000        0.49863020   +/-      0.01270028      2.547 %
   52     6.150000        0.52563285   +/-      0.01354362      2.577 %
   53     6.250000        0.55409425   +/-      0.01327387      2.396 %
   54     6.350000        0.59830280   +/-      0.01217463      2.035 %
   55     6.450000        0.65075527   +/-      0.01108699      1.704 %
   56     6.550000        0.71523444   +/-      0.01564757      2.188 %
   57     6.650000        0.79364855   +/-      0.01386901      1.748 %
   58     6.750000        0.88539422   +/-      0.01471790      1.662 %
   59     6.850000        0.98976433   +/-      0.01361581      1.376 %
   60     6.950000        1.10575718   +/-      0.02151254      1.946 %
   61     7.050000        1.21514318   +/-      0.01645829      1.354 %
   62     7.150000        1.32360951   +/-      0.01537569      1.162 %
   63     7.250000        1.42189077   +/-      0.02038900      1.434 %
   64     7.350000        1.52109064   +/-      0.01215593      0.799 %
   65     7.450000        1.61062332   +/-      0.01620969      1.006 %
   66     7.550000        1.69599679   +/-      0.01529326      0.902 %
   67     7.650000        1.79914338   +/-      0.01701875      0.946 %
   68     7.750000        1.90139023   +/-      0.01773912      0.933 %
   69     7.850000        2.01485334   +/-      0.02371696      1.177 %
   70     7.950000        2.10037621   +/-      0.02584794      1.231 %
   71     8.050000        2.11650553   +/-      0.02574740      1.217 %
   72     8.150000        2.08211814   +/-      0.02355821      1.131 %
   73     8.250000        1.98455477   +/-      0.01798005      0.906 %
   74     8.350000        1.85135203   +/-      0.02765527      1.494 %
   75     8.450000        1.71490534   +/-      0.02075629      1.210 %
   76     8.550000        1.56762552   +/-      0.01489082      0.950 %
   77     8.650000        1.41779844   +/-      0.01868012      1.318 %
   78     8.750000        1.29326442   +/-      0.01432204      1.107 %
   79     8.850000        1.17862219   +/-      0.01165674      0.989 %
   80     8.950000        1.08253985   +/-      0.01383887      1.278 %
   81     9.050000        1.00359850   +/-      0.00852865      0.850 %
   82     9.150000        0.93144069   +/-      0.00846114      0.908 %
   83     9.250000        0.87995791   +/-      0.00961554      1.093 %
   84     9.350000        0.84250454   +/-      0.01166739      1.385 %
   85     9.450000        0.81392602   +/-      0.01202966      1.478 %


ISOCELES    - OFF DIAGONAL- GCM3(R, S, S)                                       
I=   75   R=  8.450000

   26     3.550000        0.00000000   +/-      0.00000000        NaN %
   27     3.650000        0.00000000   +/-      0.00000000        NaN %
   28     3.750000        0.00000000   +/-      0.00000000        NaN %
   29     3.850000        0.00000000   +/-      0.00000000        NaN %
   30     3.950000        0.00000000   +/-      0.00000000        NaN %
   31     4.050000        0.00000000   +/-      0.00000000        NaN %
   32     4.150000        0.00000000   +/-      0.00000000        NaN %
   33     4.250000        8.73099427   +/-      0.08063227      0.924 %
   34     4.350000        6.03525784   +/-      0.06426131      1.065 %
   35     4.450000        3.85002830   +/-      0.04979447      1.293 %
   36     4.550000        2.66543398   +/-      0.02976350      1.117 %
   37     4.650000        1.94798860   +/-      0.02695192      1.384 %
   38     4.750000        1.46398118   +/-      0.02685390      1.834 %
   39     4.850000        1.15519648   +/-      0.01971709      1.707 %
   40     4.950000        0.93567932   +/-      0.02274519      2.431 %
   41     5.050000        0.77897640   +/-      0.01672288      2.147 %
   42     5.150000        0.67093181   +/-      0.01502032      2.239 %
   43     5.250000        0.59612187   +/-      0.01323002      2.219 %
   44     5.350000        0.53458174   +/-      0.01119349      2.094 %
   45     5.450000        0.49852864   +/-      0.01121166      2.249 %
   46     5.550000        0.47012309   +/-      0.01185504      2.522 %
   47     5.650000        0.45277790   +/-      0.01267587      2.800 %
   48     5.750000        0.44731853   +/-      0.01054006      2.356 %
   49     5.850000        0.44923906   +/-      0.01029333      2.291 %
   50     5.950000        0.45465654   +/-      0.00982208      2.160 %
   51     6.050000        0.47486397   +/-      0.00976383      2.056 %
   52     6.150000        0.49940862   +/-      0.01026415      2.055 %
   53     6.250000        0.52928902   +/-      0.01250244      2.362 %
   54     6.350000        0.57015758   +/-      0.01144354      2.007 %
   55     6.450000        0.61611140   +/-      0.01488101      2.415 %
   56     6.550000        0.67931174   +/-      0.01547329      2.278 %
   57     6.650000        0.75094155   +/-      0.01138059      1.516 %
   58     6.750000        0.83718763   +/-      0.00988407      1.181 %
   59     6.850000        0.93477116   +/-      0.01164404      1.246 %
   60     6.950000        1.03812209   +/-      0.01339960      1.291 %
   61     7.050000        1.14990686   +/-      0.01300762      1.131 %
   62     7.150000        1.25327521   +/-      0.01541843      1.230 %
   63     7.250000        1.34789112   +/-      0.01336198      0.991 %
   64     7.350000        1.44279466   +/-      0.01653606      1.146 %
   65     7.450000        1.52519753   +/-      0.01818591      1.192 %
   66     7.550000        1.61088831   +/-      0.01653634      1.027 %
   67     7.650000        1.71082231   +/-      0.01917457      1.121 %
   68     7.750000        1.81083441   +/-      0.01800436      0.994 %
   69     7.850000        1.92653251   +/-      0.01727996      0.897 %
   70     7.950000        2.01116687   +/-      0.02286631      1.137 %
   71     8.050000        2.03591110   +/-      0.02444018      1.200 %
   72     8.150000        2.00160281   +/-      0.02574650      1.286 %
   73     8.250000        1.90923725   +/-      0.02360013      1.236 %
   74     8.350000        1.78399753   +/-      0.02281352      1.279 %
   75     8.450000        1.63979299   +/-      0.02876408      1.754 %
   76     8.550000        1.50571255   +/-      0.01717230      1.140 %
   77     8.650000        1.36482273   +/-      0.01517083      1.112 %
   78     8.750000        1.24055904   +/-      0.01608311      1.296 %
   79     8.850000        1.12830149   +/-      0.01172298      1.039 %
   80     8.950000        1.03896499   +/-      0.01277674      1.230 %
   81     9.050000        0.96018545   +/-      0.01225180      1.276 %
   82     9.150000        0.89212058   +/-      0.00788779      0.884 %
   83     9.250000        0.84400859   +/-      0.00767511      0.909 %
   84     9.350000        0.80535755   +/-      0.01109879      1.378 %
   85     9.450000        0.77863616   +/-      0.00774198      0.994 %


ISOCELES    - OFF DIAGONAL- GCM3(R, S, S)                                       
I=   76   R=  8.550000

   26     3.550000        0.00000000   +/-      0.00000000        NaN %
   27     3.650000        0.00000000   +/-      0.00000000        NaN %
   28     3.750000        0.00000000   +/-      0.00000000        NaN %
   29     3.850000        0.00000000   +/-      0.00000000        NaN %
   30     3.950000        0.00000000   +/-      0.00000000        NaN %
   31     4.050000        0.00000000   +/-      0.00000000        NaN %
   32     4.150000        0.00000000   +/-      0.00000000        NaN %
   33     4.250000        2.09391434   +/-      0.03710582      1.772 %
   34     4.350000        6.62415318   +/-      0.05933326      0.896 %
   35     4.450000        3.98841341   +/-      0.06260870      1.570 %
   36     4.550000        2.67712904   +/-      0.04274683      1.597 %
   37     4.650000        1.90461879   +/-      0.02598137      1.364 %
   38     4.750000        1.42122805   +/-      0.02842435      2.000 %
   39     4.850000        1.09843653   +/-      0.02262131      2.059 %
   40     4.950000        0.88139557   +/-      0.01795238      2.037 %
   41     5.050000        0.72852956   +/-      0.01651347      2.267 %
   42     5.150000        0.62281031   +/-      0.01526127      2.450 %
   43     5.250000        0.55124409   +/-      0.01698953      3.082 %
   44     5.350000        0.49847928   +/-      0.01356538      2.721 %
   45     5.450000        0.46336773   +/-      0.01259160      2.717 %
   46     5.550000        0.44145339   +/-      0.01236292      2.801 %
   47     5.650000        0.42655530   +/-      0.01077273      2.526 %
   48     5.750000        0.42344903   +/-      0.01198846      2.831 %
   49     5.850000        0.42281516   +/-      0.01084715      2.565 %
   50     5.950000        0.43121160   +/-      0.01264596      2.933 %
   51     6.050000        0.44738133   +/-      0.00978275      2.187 %
   52     6.150000        0.46970510   +/-      0.00993703      2.116 %
   53     6.250000        0.50097498   +/-      0.00995827      1.988 %
   54     6.350000        0.53910293   +/-      0.01224382      2.271 %
   55     6.450000        0.58178582   +/-      0.01186310      2.039 %
   56     6.550000        0.64126651   +/-      0.01196904      1.866 %
   57     6.650000        0.70920829   +/-      0.01217253      1.716 %
   58     6.750000        0.79145459   +/-      0.01659069      2.096 %
   59     6.850000        0.88124187   +/-      0.01121474      1.273 %
   60     6.950000        0.98154267   +/-      0.01585452      1.615 %
   61     7.050000        1.08572661   +/-      0.01465406      1.350 %
   62     7.150000        1.18400095   +/-      0.01260032      1.064 %
   63     7.250000        1.27676257   +/-      0.01282184      1.004 %
   64     7.350000        1.36376791   +/-      0.01617808      1.186 %
   65     7.450000        1.44511983   +/-      0.01902940      1.317 %
   66     7.550000        1.53263543   +/-      0.01913736      1.249 %
   67     7.650000        1.62129328   +/-      0.01798271      1.109 %
   68     7.750000        1.72842131   +/-      0.01657438      0.959 %
   69     7.850000        1.83180160   +/-      0.01693650      0.925 %
   70     7.950000        1.91630647   +/-      0.02046771      1.068 %
   71     8.050000        1.94269641   +/-      0.02327840      1.198 %
   72     8.150000        1.90827628   +/-      0.02050000      1.074 %
   73     8.250000        1.82546655   +/-      0.02426132      1.329 %
   74     8.350000        1.70456048   +/-      0.01959488      1.150 %
   75     8.450000        1.57670787   +/-      0.02141394      1.358 %
   76     8.550000        1.43785209   +/-      0.03007089      2.091 %
   77     8.650000        1.30042873   +/-      0.01236725      0.951 %
   78     8.750000        1.18183236   +/-      0.01429853      1.210 %
   79     8.850000        1.08133210   +/-      0.01325882      1.226 %
   80     8.950000        0.98498936   +/-      0.01372421      1.393 %
   81     9.050000        0.91495942   +/-      0.01082161      1.183 %
   82     9.150000        0.84863694   +/-      0.01120464      1.320 %
   83     9.250000        0.80383376   +/-      0.00941797      1.172 %
   84     9.350000        0.76440932   +/-      0.00791295      1.035 %
   85     9.450000        0.74067791   +/-      0.01034807      1.397 %


ISOCELES    - OFF DIAGONAL- GCM3(R, S, S)                                       
I=   77   R=  8.650000

   26     3.550000        0.00000000   +/-      0.00000000        NaN %
   27     3.650000        0.00000000   +/-      0.00000000        NaN %
   28     3.750000        0.00000000   +/-      0.00000000        NaN %
   29     3.850000        0.00000000   +/-      0.00000000        NaN %
   30     3.950000        0.00000000   +/-      0.00000000        NaN %
   31     4.050000        0.00000000   +/-      0.00000000        NaN %
   32     4.150000        0.00000000   +/-      0.00000000        NaN %
   33     4.250000        0.00000000   +/-      0.00000000        NaN %
   34     4.350000        6.04004934   +/-      0.06849970      1.134 %
   35     4.450000        4.24030460   +/-      0.05192819      1.225 %
   36     4.550000        2.73637479   +/-      0.03140234      1.148 %
   37     4.650000        1.91223032   +/-      0.03292881      1.722 %
   38     4.750000        1.39774101   +/-      0.02170955      1.553 %
   39     4.850000        1.06273379   +/-      0.02567559      2.416 %
   40     4.950000        0.84217740   +/-      0.01830564      2.174 %
   41     5.050000        0.68722887   +/-      0.01344899      1.957 %
   42     5.150000        0.58517362   +/-      0.01225367      2.094 %
   43     5.250000        0.51832463   +/-      0.01698495      3.277 %
   44     5.350000        0.46575506   +/-      0.01202937      2.583 %
   45     5.450000        0.42771763   +/-      0.01010392      2.362 %
   46     5.550000        0.40949896   +/-      0.00917393      2.240 %
   47     5.650000        0.39757074   +/-      0.01020526      2.567 %
   48     5.750000        0.39182306   +/-      0.01104495      2.819 %
   49     5.850000        0.39434141   +/-      0.00896313      2.273 %
   50     5.950000        0.40194211   +/-      0.00889334      2.213 %
   51     6.050000        0.41860295   +/-      0.00928555      2.218 %
   52     6.150000        0.44446383   +/-      0.01065708      2.398 %
   53     6.250000        0.46849090   +/-      0.01014585      2.166 %
   54     6.350000        0.50771244   +/-      0.01105649      2.178 %
   55     6.450000        0.54981700   +/-      0.00944519      1.718 %
   56     6.550000        0.60355316   +/-      0.01197063      1.983 %
   57     6.650000        0.67175014   +/-      0.01273594      1.896 %
   58     6.750000        0.74615416   +/-      0.01308209      1.753 %
   59     6.850000        0.83272371   +/-      0.01541298      1.851 %
   60     6.950000        0.92948674   +/-      0.01285957      1.384 %
   61     7.050000        1.02527876   +/-      0.01655831      1.615 %
   62     7.150000        1.11866826   +/-      0.01415862      1.266 %
   63     7.250000        1.21070928   +/-      0.01659661      1.371 %
   64     7.350000        1.29291399   +/-      0.01842574      1.425 %
   65     7.450000        1.37263917   +/-      0.01640949      1.195 %
   66     7.550000        1.45188518   +/-      0.01486435      1.024 %
   67     7.650000        1.54890205   +/-      0.01861294      1.202 %
   68     7.750000        1.64963576   +/-      0.01757715      1.066 %
   69     7.850000        1.74504565   +/-      0.01627421      0.933 %
   70     7.950000        1.82901019   +/-      0.02504684      1.369 %
   71     8.050000        1.85638266   +/-      0.02096024      1.129 %
   72     8.150000        1.82483591   +/-      0.02051564      1.124 %
   73     8.250000        1.73877246   +/-      0.01818565      1.046 %
   74     8.350000        1.63144150   +/-      0.02200081      1.349 %
   75     8.450000        1.49936238   +/-      0.01833679      1.223 %
   76     8.550000        1.36362568   +/-      0.01540235      1.130 %
   77     8.650000        1.23668215   +/-      0.02185146      1.767 %
   78     8.750000        1.12771199   +/-      0.01192288      1.057 %
   79     8.850000        1.02989397   +/-      0.01245099      1.209 %
   80     8.950000        0.94050456   +/-      0.01192461      1.268 %
   81     9.050000        0.87098853   +/-      0.01267213      1.455 %
   82     9.150000        0.81059547   +/-      0.01053340      1.299 %
   83     9.250000        0.75931876   +/-      0.00858855      1.131 %
   84     9.350000        0.72463670   +/-      0.00823286      1.136 %
   85     9.450000        0.70268784   +/-      0.00691111      0.984 %


ISOCELES    - OFF DIAGONAL- GCM3(R, S, S)                                       
I=   78   R=  8.750000

   26     3.550000        0.00000000   +/-      0.00000000        NaN %
   27     3.650000        0.00000000   +/-      0.00000000        NaN %
   28     3.750000        0.00000000   +/-      0.00000000        NaN %
   29     3.850000        0.00000000   +/-      0.00000000        NaN %
   30     3.950000        0.00000000   +/-      0.00000000        NaN %
   31     4.050000        0.00000000   +/-      0.00000000        NaN %
   32     4.150000        0.00000000   +/-      0.00000000        NaN %
   33     4.250000        0.00000000   +/-      0.00000000        NaN %
   34     4.350000        1.41949955   +/-      0.02616269      1.843 %
   35     4.450000        4.62577450   +/-      0.05494406      1.188 %
   36     4.550000        2.85679256   +/-      0.04060546      1.421 %
   37     4.650000        1.93834966   +/-      0.02797049      1.443 %
   38     4.750000        1.39578534   +/-      0.01692852      1.213 %
   39     4.850000        1.04788236   +/-      0.02124954      2.028 %
   40     4.950000        0.81679020   +/-      0.01909991      2.338 %
   41     5.050000        0.66403270   +/-      0.01363419      2.053 %
   42     5.150000        0.55972953   +/-      0.01318253      2.355 %
   43     5.250000        0.48469782   +/-      0.01095584      2.260 %
   44     5.350000        0.43476045   +/-      0.01113731      2.562 %
   45     5.450000        0.40083256   +/-      0.01187033      2.961 %
   46     5.550000        0.37744984   +/-      0.01077535      2.855 %
   47     5.650000        0.36693436   +/-      0.01004726      2.738 %
   48     5.750000        0.36138750   +/-      0.00724040      2.003 %
   49     5.850000        0.36576922   +/-      0.01137444      3.110 %
   50     5.950000        0.37518446   +/-      0.01310991      3.494 %
   51     6.050000        0.38998801   +/-      0.01093650      2.804 %
   52     6.150000        0.41278804   +/-      0.01100122      2.665 %
   53     6.250000        0.44216483   +/-      0.01066103      2.411 %
   54     6.350000        0.47805082   +/-      0.00905423      1.894 %
   55     6.450000        0.51914825   +/-      0.01087580      2.095 %
   56     6.550000        0.57151924   +/-      0.01068670      1.870 %
   57     6.650000        0.63401731   +/-      0.01162670      1.834 %
   58     6.750000        0.70765866   +/-      0.00927362      1.310 %
   59     6.850000        0.78892471   +/-      0.01044006      1.323 %
   60     6.950000        0.88032335   +/-      0.01488517      1.691 %
   61     7.050000        0.97779570   +/-      0.01421128      1.453 %
   62     7.150000        1.06556201   +/-      0.01716167      1.611 %
   63     7.250000        1.15561882   +/-      0.01600166      1.385 %
   64     7.350000        1.23290744   +/-      0.01785876      1.449 %
   65     7.450000        1.31205846   +/-      0.01569098      1.196 %
   66     7.550000        1.38437006   +/-      0.02154942      1.557 %
   67     7.650000        1.47072780   +/-      0.01592805      1.083 %
   68     7.750000        1.56776496   +/-      0.01556628      0.993 %
   69     7.850000        1.67291901   +/-      0.02082024      1.245 %
   70     7.950000        1.74922225   +/-      0.01646051      0.941 %
   71     8.050000        1.77360350   +/-      0.01731868      0.976 %
   72     8.150000        1.74519530   +/-      0.01434277      0.822 %
   73     8.250000        1.66050455   +/-      0.01641958      0.989 %
   74     8.350000        1.55234633   +/-      0.01732220      1.116 %
   75     8.450000        1.42860354   +/-      0.01786046      1.250 %
   76     8.550000        1.30157026   +/-      0.01393633      1.071 %
   77     8.650000        1.18254391   +/-      0.01222001      1.033 %
   78     8.750000        1.07128181   +/-      0.02165708      2.022 %
   79     8.850000        0.97770383   +/-      0.01125380      1.151 %
   80     8.950000        0.89511533   +/-      0.01079195      1.206 %
   81     9.050000        0.82724611   +/-      0.01024912      1.239 %
   82     9.150000        0.76944582   +/-      0.00889120      1.156 %
   83     9.250000        0.72653651   +/-      0.01088856      1.499 %
   84     9.350000        0.69184942   +/-      0.00814868      1.178 %
   85     9.450000        0.66660519   +/-      0.00764251      1.146 %


ISOCELES    - OFF DIAGONAL- GCM3(R, S, S)                                       
I=   79   R=  8.850000

   26     3.550000        0.00000000   +/-      0.00000000        NaN %
   27     3.650000        0.00000000   +/-      0.00000000        NaN %
   28     3.750000        0.00000000   +/-      0.00000000        NaN %
   29     3.850000        0.00000000   +/-      0.00000000        NaN %
   30     3.950000        0.00000000   +/-      0.00000000        NaN %
   31     4.050000        0.00000000   +/-      0.00000000        NaN %
   32     4.150000        0.00000000   +/-      0.00000000        NaN %
   33     4.250000        0.00000000   +/-      0.00000000        NaN %
   34     4.350000        0.00000000   +/-      0.00000000        NaN %
   35     4.450000        4.14359777   +/-      0.05800934      1.400 %
   36     4.550000        3.03268709   +/-      0.04409029      1.454 %
   37     4.650000        2.01222893   +/-      0.02735374      1.359 %
   38     4.750000        1.41379439   +/-      0.01785885      1.263 %
   39     4.850000        1.04314487   +/-      0.02062800      1.977 %
   40     4.950000        0.79875343   +/-      0.01717766      2.151 %
   41     5.050000        0.63617699   +/-      0.01496498      2.352 %
   42     5.150000        0.53083362   +/-      0.01399814      2.637 %
   43     5.250000        0.46269238   +/-      0.01295608      2.800 %
   44     5.350000        0.41060832   +/-      0.01127130      2.745 %
   45     5.450000        0.37274661   +/-      0.00925543      2.483 %
   46     5.550000        0.35149670   +/-      0.01044719      2.972 %
   47     5.650000        0.34102878   +/-      0.00673382      1.975 %
   48     5.750000        0.34189214   +/-      0.00931188      2.724 %
   49     5.850000        0.34122229   +/-      0.00973169      2.852 %
   50     5.950000        0.34869757   +/-      0.00993617      2.850 %
   51     6.050000        0.36438867   +/-      0.01165801      3.199 %
   52     6.150000        0.38682910   +/-      0.01163759      3.008 %
   53     6.250000        0.41550506   +/-      0.00971078      2.337 %
   54     6.350000        0.44482564   +/-      0.00768316      1.727 %
   55     6.450000        0.49240319   +/-      0.00828519      1.683 %
   56     6.550000        0.54577689   +/-      0.01270248      2.327 %
   57     6.650000        0.60333350   +/-      0.01402714      2.325 %
   58     6.750000        0.67264751   +/-      0.00957222      1.423 %
   59     6.850000        0.75077027   +/-      0.01330872      1.773 %
   60     6.950000        0.84183755   +/-      0.01008140      1.198 %
   61     7.050000        0.93118944   +/-      0.01634473      1.755 %
   62     7.150000        1.02261473   +/-      0.01352646      1.323 %
   63     7.250000        1.10257721   +/-      0.01404138      1.274 %
   64     7.350000        1.19135090   +/-      0.01750860      1.470 %
   65     7.450000        1.26100714   +/-      0.01389126      1.102 %
   66     7.550000        1.33023599   +/-      0.01464006      1.101 %
   67     7.650000        1.41434107   +/-      0.01898464      1.342 %
   68     7.750000        1.50592723   +/-      0.01845910      1.226 %
   69     7.850000        1.60079787   +/-      0.01109853      0.693 %
   70     7.950000        1.67521238   +/-      0.01579303      0.943 %
   71     8.050000        1.69952611   +/-      0.01694491      0.997 %
   72     8.150000        1.66842643   +/-      0.02022998      1.213 %
   73     8.250000        1.58453507   +/-      0.01394547      0.880 %
   74     8.350000        1.48617779   +/-      0.02010442      1.353 %
   75     8.450000        1.37193685   +/-      0.01605042      1.170 %
   76     8.550000        1.24421059   +/-      0.01264693      1.016 %
   77     8.650000        1.13061498   +/-      0.01249376      1.105 %
   78     8.750000        1.02345982   +/-      0.01074248      1.050 %
   79     8.850000        0.93435485   +/-      0.01514900      1.621 %
   80     8.950000        0.85426244   +/-      0.01223543      1.432 %
   81     9.050000        0.78893990   +/-      0.01298712      1.646 %
   82     9.150000        0.73467022   +/-      0.01014262      1.381 %
   83     9.250000        0.68970708   +/-      0.00781959      1.134 %
   84     9.350000        0.65963908   +/-      0.00840549      1.274 %
   85     9.450000        0.63520619   +/-      0.00728666      1.147 %


ISOCELES    - OFF DIAGONAL- GCM3(R, S, S)                                       
I=   80   R=  8.950000

   26     3.550000        0.00000000   +/-      0.00000000        NaN %
   27     3.650000        0.00000000   +/-      0.00000000        NaN %
   28     3.750000        0.00000000   +/-      0.00000000        NaN %
   29     3.850000        0.00000000   +/-      0.00000000        NaN %
   30     3.950000        0.00000000   +/-      0.00000000        NaN %
   31     4.050000        0.00000000   +/-      0.00000000        NaN %
   32     4.150000        0.00000000   +/-      0.00000000        NaN %
   33     4.250000        0.00000000   +/-      0.00000000        NaN %
   34     4.350000        0.00000000   +/-      0.00000000        NaN %
   35     4.450000        0.96459668   +/-      0.02677149      2.775 %
   36     4.550000        3.29074514   +/-      0.04755383      1.445 %
   37     4.650000        2.10556452   +/-      0.03631983      1.725 %
   38     4.750000        1.45752115   +/-      0.02335982      1.603 %
   39     4.850000        1.06480316   +/-      0.02188913      2.056 %
   40     4.950000        0.80568514   +/-      0.01623568      2.015 %
   41     5.050000        0.63327794   +/-      0.01300046      2.053 %
   42     5.150000        0.51407815   +/-      0.01436754      2.795 %
   43     5.250000        0.43965152   +/-      0.01335498      3.038 %
   44     5.350000        0.38968708   +/-      0.01258555      3.230 %
   45     5.450000        0.35253852   +/-      0.00858734      2.436 %
   46     5.550000        0.32969782   +/-      0.00851355      2.582 %
   47     5.650000        0.31783381   +/-      0.00981129      3.087 %
   48     5.750000        0.31246336   +/-      0.00967467      3.096 %
   49     5.850000        0.31985526   +/-      0.00932717      2.916 %
   50     5.950000        0.32621880   +/-      0.01213043      3.718 %
   51     6.050000        0.34197464   +/-      0.01135247      3.320 %
   52     6.150000        0.36162651   +/-      0.00864366      2.390 %
   53     6.250000        0.38875149   +/-      0.00787653      2.026 %
   54     6.350000        0.42285346   +/-      0.00880704      2.083 %
   55     6.450000        0.46386471   +/-      0.01120564      2.416 %
   56     6.550000        0.51528981   +/-      0.01474425      2.861 %
   57     6.650000        0.57269613   +/-      0.01142787      1.995 %
   58     6.750000        0.64013664   +/-      0.01115466      1.743 %
   59     6.850000        0.71885270   +/-      0.01293497      1.799 %
   60     6.950000        0.80867473   +/-      0.01271813      1.573 %
   61     7.050000        0.89455585   +/-      0.01236863      1.383 %
   62     7.150000        0.98418230   +/-      0.01743343      1.771 %
   63     7.250000        1.06929665   +/-      0.01551304      1.451 %
   64     7.350000        1.14588513   +/-      0.01389614      1.213 %
   65     7.450000        1.21575824   +/-      0.01260973      1.037 %
   66     7.550000        1.28456257   +/-      0.01404409      1.093 %
   67     7.650000        1.36773828   +/-      0.01486302      1.087 %
   68     7.750000        1.45699805   +/-      0.01341339      0.921 %
   69     7.850000        1.54829982   +/-      0.01588614      1.026 %
   70     7.950000        1.61399463   +/-      0.01535640      0.951 %
   71     8.050000        1.63834460   +/-      0.01571503      0.959 %
   72     8.150000        1.60621778   +/-      0.01779608      1.108 %
   73     8.250000        1.52877188   +/-      0.01869558      1.223 %
   74     8.350000        1.42312624   +/-      0.01610595      1.132 %
   75     8.450000        1.31113192   +/-      0.01385132      1.056 %
   76     8.550000        1.19569468   +/-      0.01363560      1.140 %
   77     8.650000        1.08166484   +/-      0.01275300      1.179 %
   78     8.750000        0.98162080   +/-      0.01175977      1.198 %
   79     8.850000        0.89357662   +/-      0.01398823      1.565 %
   80     8.950000        0.81228714   +/-      0.01695309      2.087 %
   81     9.050000        0.75129975   +/-      0.01136396      1.513 %
   82     9.150000        0.70318128   +/-      0.00934603      1.329 %
   83     9.250000        0.66058271   +/-      0.01005425      1.522 %
   84     9.350000        0.63217068   +/-      0.00655800      1.037 %
   85     9.450000        0.61029239   +/-      0.00833158      1.365 %


ISOCELES    - OFF DIAGONAL- GCM3(R, S, S)                                       
I=   81   R=  9.050000

   26     3.550000        0.00000000   +/-      0.00000000        NaN %
   27     3.650000        0.00000000   +/-      0.00000000        NaN %
   28     3.750000        0.00000000   +/-      0.00000000        NaN %
   29     3.850000        0.00000000   +/-      0.00000000        NaN %
   30     3.950000        0.00000000   +/-      0.00000000        NaN %
   31     4.050000        0.00000000   +/-      0.00000000        NaN %
   32     4.150000        0.00000000   +/-      0.00000000        NaN %
   33     4.250000        0.00000000   +/-      0.00000000        NaN %
   34     4.350000        0.00000000   +/-      0.00000000        NaN %
   35     4.450000        0.00000000   +/-      0.00000000        NaN %
   36     4.550000        2.87511562   +/-      0.04301411      1.496 %
   37     4.650000        2.23527389   +/-      0.03299566      1.476 %
   38     4.750000        1.51376330   +/-      0.02653125      1.753 %
   39     4.850000        1.09375293   +/-      0.02203509      2.015 %
   40     4.950000        0.81399930   +/-      0.01932644      2.374 %
   41     5.050000        0.62581674   +/-      0.01540360      2.461 %
   42     5.150000        0.50303954   +/-      0.01345407      2.675 %
   43     5.250000        0.42554043   +/-      0.01102829      2.592 %
   44     5.350000        0.36977645   +/-      0.01141719      3.088 %
   45     5.450000        0.33470830   +/-      0.00780342      2.331 %
   46     5.550000        0.31460835   +/-      0.00907359      2.884 %
   47     5.650000        0.29671293   +/-      0.00994088      3.350 %
   48     5.750000        0.29304468   +/-      0.00897462      3.063 %
   49     5.850000        0.29738441   +/-      0.00799141      2.687 %
   50     5.950000        0.30818394   +/-      0.01099528      3.568 %
   51     6.050000        0.31899794   +/-      0.00966518      3.030 %
   52     6.150000        0.33906121   +/-      0.01027846      3.031 %
   53     6.250000        0.36525724   +/-      0.00897675      2.458 %
   54     6.350000        0.40014482   +/-      0.00891814      2.229 %
   55     6.450000        0.43978494   +/-      0.00923350      2.100 %
   56     6.550000        0.48824078   +/-      0.01062012      2.175 %
   57     6.650000        0.54882899   +/-      0.01225047      2.232 %
   58     6.750000        0.61235862   +/-      0.01197279      1.955 %
   59     6.850000        0.69473017   +/-      0.01484501      2.137 %
   60     6.950000        0.77732136   +/-      0.01382453      1.778 %
   61     7.050000        0.86898113   +/-      0.01291051      1.486 %
   62     7.150000        0.95213224   +/-      0.01336865      1.404 %
   63     7.250000        1.03631252   +/-      0.01126522      1.087 %
   64     7.350000        1.10949743   +/-      0.01578982      1.423 %
   65     7.450000        1.17541379   +/-      0.01287056      1.095 %
   66     7.550000        1.24435183   +/-      0.01465536      1.178 %
   67     7.650000        1.32462152   +/-      0.01695936      1.280 %
   68     7.750000        1.41053264   +/-      0.01188311      0.842 %
   69     7.850000        1.49916897   +/-      0.01475739      0.984 %
   70     7.950000        1.56521522   +/-      0.01204603      0.770 %
   71     8.050000        1.57934882   +/-      0.01899434      1.203 %
   72     8.150000        1.55173895   +/-      0.01546816      0.997 %
   73     8.250000        1.47264517   +/-      0.01763607      1.198 %
   74     8.350000        1.37231884   +/-      0.01632928      1.190 %
   75     8.450000        1.26436483   +/-      0.01574150      1.245 %
   76     8.550000        1.15129294   +/-      0.01557665      1.353 %
   77     8.650000        1.04078516   +/-      0.01243230      1.195 %
   78     8.750000        0.94327792   +/-      0.01222186      1.296 %
   79     8.850000        0.85514472   +/-      0.01050777      1.229 %
   80     8.950000        0.78768902   +/-      0.01262514      1.603 %
   81     9.050000        0.72398077   +/-      0.01606360      2.219 %
   82     9.150000        0.67630862   +/-      0.00830971      1.229 %
   83     9.250000        0.63754350   +/-      0.00952809      1.495 %
   84     9.350000        0.60507954   +/-      0.00958097      1.583 %
   85     9.450000        0.58862805   +/-      0.00676565      1.149 %


ISOCELES    - OFF DIAGONAL- GCM3(R, S, S)                                       
I=   82   R=  9.150000

   26     3.550000        0.00000000   +/-      0.00000000        NaN %
   27     3.650000        0.00000000   +/-      0.00000000        NaN %
   28     3.750000        0.00000000   +/-      0.00000000        NaN %
   29     3.850000        0.00000000   +/-      0.00000000        NaN %
   30     3.950000        0.00000000   +/-      0.00000000        NaN %
   31     4.050000        0.00000000   +/-      0.00000000        NaN %
   32     4.150000        0.00000000   +/-      0.00000000        NaN %
   33     4.250000        0.00000000   +/-      0.00000000        NaN %
   34     4.350000        0.00000000   +/-      0.00000000        NaN %
   35     4.450000        0.00000000   +/-      0.00000000        NaN %
   36     4.550000        0.65819578   +/-      0.01516560      2.304 %
   37     4.650000        2.37708358   +/-      0.04375500      1.841 %
   38     4.750000        1.60088844   +/-      0.02959457      1.849 %
   39     4.850000        1.12577389   +/-      0.01981928      1.761 %
   40     4.950000        0.83524786   +/-      0.02130156      2.550 %
   41     5.050000        0.63716221   +/-      0.01596282      2.505 %
   42     5.150000        0.50338733   +/-      0.01345965      2.674 %
   43     5.250000        0.41923663   +/-      0.01269601      3.028 %
   44     5.350000        0.36107805   +/-      0.01011580      2.802 %
   45     5.450000        0.32463622   +/-      0.00798234      2.459 %
   46     5.550000        0.29898630   +/-      0.01171109      3.917 %
   47     5.650000        0.28588282   +/-      0.00669885      2.343 %
   48     5.750000        0.27941292   +/-      0.00952945      3.411 %
   49     5.850000        0.28002773   +/-      0.01060010      3.785 %
   50     5.950000        0.28781699   +/-      0.00859139      2.985 %
   51     6.050000        0.30298390   +/-      0.00862846      2.848 %
   52     6.150000        0.31982492   +/-      0.00944525      2.953 %
   53     6.250000        0.34465388   +/-      0.00910612      2.642 %
   54     6.350000        0.37690392   +/-      0.00684909      1.817 %
   55     6.450000        0.41858390   +/-      0.01197794      2.862 %
   56     6.550000        0.46288048   +/-      0.01075468      2.323 %
   57     6.650000        0.52030442   +/-      0.01231516      2.367 %
   58     6.750000        0.58786147   +/-      0.01270205      2.161 %
   59     6.850000        0.66990999   +/-      0.00847726      1.265 %
   60     6.950000        0.75419244   +/-      0.01209064      1.603 %
   61     7.050000        0.84423397   +/-      0.01174981      1.392 %
   62     7.150000        0.92784986   +/-      0.01391253      1.499 %
   63     7.250000        1.01335467   +/-      0.01663737      1.642 %
   64     7.350000        1.08443246   +/-      0.01137800      1.049 %
   65     7.450000        1.15395039   +/-      0.01523329      1.320 %
   66     7.550000        1.21780610   +/-      0.01663153      1.366 %
   67     7.650000        1.29504309   +/-      0.01781754      1.376 %
   68     7.750000        1.37815638   +/-      0.01426927      1.035 %
   69     7.850000        1.46653065   +/-      0.01252027      0.854 %
   70     7.950000        1.52683945   +/-      0.01934820      1.267 %
   71     8.050000        1.54315385   +/-      0.01509416      0.978 %
   72     8.150000        1.50324021   +/-      0.01371705      0.912 %
   73     8.250000        1.43005633   +/-      0.01172175      0.820 %
   74     8.350000        1.33162937   +/-      0.01676300      1.259 %
   75     8.450000        1.22018118   +/-      0.01391951      1.141 %
   76     8.550000        1.11196538   +/-      0.01363175      1.226 %
   77     8.650000        1.00623949   +/-      0.01133580      1.127 %
   78     8.750000        0.90729159   +/-      0.01193200      1.315 %
   79     8.850000        0.82740525   +/-      0.01137676      1.375 %
   80     8.950000        0.75866068   +/-      0.01001257      1.320 %
   81     9.050000        0.69878507   +/-      0.00831661      1.190 %
   82     9.150000        0.65201016   +/-      0.01270189      1.948 %
   83     9.250000        0.61287732   +/-      0.00892326      1.456 %
   84     9.350000        0.58718409   +/-      0.00893461      1.522 %
   85     9.450000        0.56715925   +/-      0.00652404      1.150 %


ISOCELES    - OFF DIAGONAL- GCM3(R, S, S)                                       
I=   83   R=  9.250000

   26     3.550000        0.00000000   +/-      0.00000000        NaN %
   27     3.650000        0.00000000   +/-      0.00000000        NaN %
   28     3.750000        0.00000000   +/-      0.00000000        NaN %
   29     3.850000        0.00000000   +/-      0.00000000        NaN %
   30     3.950000        0.00000000   +/-      0.00000000        NaN %
   31     4.050000        0.00000000   +/-      0.00000000        NaN %
   32     4.150000        0.00000000   +/-      0.00000000        NaN %
   33     4.250000        0.00000000   +/-      0.00000000        NaN %
   34     4.350000        0.00000000   +/-      0.00000000        NaN %
   35     4.450000        0.00000000   +/-      0.00000000        NaN %
   36     4.550000        0.00000000   +/-      0.00000000        NaN %
   37     4.650000        2.02725354   +/-      0.03148333      1.553 %
   38     4.750000        1.69564506   +/-      0.02833758      1.671 %
   39     4.850000        1.18674306   +/-      0.02343760      1.975 %
   40     4.950000        0.86588357   +/-      0.01613353      1.863 %
   41     5.050000        0.65475656   +/-      0.01626345      2.484 %
   42     5.150000        0.51317774   +/-      0.01545955      3.013 %
   43     5.250000        0.41853805   +/-      0.01269822      3.034 %
   44     5.350000        0.35613775   +/-      0.01112523      3.124 %
   45     5.450000        0.31408258   +/-      0.01126290      3.586 %
   46     5.550000        0.29061601   +/-      0.00993580      3.419 %
   47     5.650000        0.27097713   +/-      0.00853751      3.151 %
   48     5.750000        0.26586648   +/-      0.00895308      3.368 %
   49     5.850000        0.26609376   +/-      0.00703114      2.642 %
   50     5.950000        0.27057386   +/-      0.00739816      2.734 %
   51     6.050000        0.28414372   +/-      0.00651437      2.293 %
   52     6.150000        0.30172431   +/-      0.01074799      3.562 %
   53     6.250000        0.32575330   +/-      0.00892565      2.740 %
   54     6.350000        0.36117604   +/-      0.00573822      1.589 %
   55     6.450000        0.39603841   +/-      0.00908862      2.295 %
   56     6.550000        0.44402189   +/-      0.01059692      2.387 %
   57     6.650000        0.50464816   +/-      0.00937451      1.858 %
   58     6.750000        0.57132531   +/-      0.01275026      2.232 %
   59     6.850000        0.64985538   +/-      0.01081448      1.664 %
   60     6.950000        0.73900253   +/-      0.01092572      1.478 %
   61     7.050000        0.82562801   +/-      0.01468535      1.779 %
   62     7.150000        0.90891029   +/-      0.01392504      1.532 %
   63     7.250000        0.99436971   +/-      0.01267250      1.274 %
   64     7.350000        1.06926023   +/-      0.01452594      1.359 %
   65     7.450000        1.13956445   +/-      0.01199039      1.052 %
   66     7.550000        1.20352327   +/-      0.01366207      1.135 %
   67     7.650000        1.27653126   +/-      0.01837524      1.439 %
   68     7.750000        1.35788718   +/-      0.01793997      1.321 %
   69     7.850000        1.44129647   +/-      0.01828570      1.269 %
   70     7.950000        1.49291549   +/-      0.01455343      0.975 %
   71     8.050000        1.50473910   +/-      0.01486382      0.988 %
   72     8.150000        1.47433551   +/-      0.01563794      1.061 %
   73     8.250000        1.39448838   +/-      0.01021914      0.733 %
   74     8.350000        1.29708980   +/-      0.01584399      1.222 %
   75     8.450000        1.18681266   +/-      0.01106271      0.932 %
   76     8.550000        1.07860757   +/-      0.01380013      1.279 %
   77     8.650000        0.97658261   +/-      0.00997406      1.021 %
   78     8.750000        0.88369795   +/-      0.00990551      1.121 %
   79     8.850000        0.79968460   +/-      0.00924825      1.156 %
   80     8.950000        0.73738454   +/-      0.00992303      1.346 %
   81     9.050000        0.67825297   +/-      0.00822649      1.213 %
   82     9.150000        0.63326855   +/-      0.00990197      1.564 %
   83     9.250000        0.59582352   +/-      0.01125156      1.888 %
   84     9.350000        0.56914919   +/-      0.00906374      1.593 %
   85     9.450000        0.55264250   +/-      0.00928429      1.680 %


ISOCELES    - OFF DIAGONAL- GCM3(R, S, S)                                       
I=   84   R=  9.350000

   26     3.550000        0.00000000   +/-      0.00000000        NaN %
   27     3.650000        0.00000000   +/-      0.00000000        NaN %
   28     3.750000        0.00000000   +/-      0.00000000        NaN %
   29     3.850000        0.00000000   +/-      0.00000000        NaN %
   30     3.950000        0.00000000   +/-      0.00000000        NaN %
   31     4.050000        0.00000000   +/-      0.00000000        NaN %
   32     4.150000        0.00000000   +/-      0.00000000        NaN %
   33     4.250000        0.00000000   +/-      0.00000000        NaN %
   34     4.350000        0.00000000   +/-      0.00000000        NaN %
   35     4.450000        0.00000000   +/-      0.00000000        NaN %
   36     4.550000        0.00000000   +/-      0.00000000        NaN %
   37     4.650000        0.45281858   +/-      0.01372582      3.031 %
   38     4.750000        1.76764325   +/-      0.02922321      1.653 %
   39     4.850000        1.25120852   +/-      0.02330596      1.863 %
   40     4.950000        0.90202304   +/-      0.01725728      1.913 %
   41     5.050000        0.67782537   +/-      0.01282329      1.892 %
   42     5.150000        0.52853853   +/-      0.01584287      2.997 %
   43     5.250000        0.41956014   +/-      0.01261863      3.008 %
   44     5.350000        0.35233771   +/-      0.01018813      2.892 %
   45     5.450000        0.31294366   +/-      0.01015419      3.245 %
   46     5.550000        0.28330324   +/-      0.00912483      3.221 %
   47     5.650000        0.26360342   +/-      0.00893733      3.390 %
   48     5.750000        0.25453750   +/-      0.00716884      2.816 %
   49     5.850000        0.25250135   +/-      0.00856491      3.392 %
   50     5.950000        0.25905957   +/-      0.00818806      3.161 %
   51     6.050000        0.26965287   +/-      0.00692107      2.567 %
   52     6.150000        0.28594457   +/-      0.01023738      3.580 %
   53     6.250000        0.31187518   +/-      0.00666193      2.136 %
   54     6.350000        0.34220127   +/-      0.00858521      2.509 %
   55     6.450000        0.38152774   +/-      0.00889674      2.332 %
   56     6.550000        0.42636997   +/-      0.01093096      2.564 %
   57     6.650000        0.48570353   +/-      0.01252684      2.579 %
   58     6.750000        0.55794148   +/-      0.00872793      1.564 %
   59     6.850000        0.63423845   +/-      0.00988360      1.558 %
   60     6.950000        0.72066176   +/-      0.01300807      1.805 %
   61     7.050000        0.80910726   +/-      0.01358886      1.679 %
   62     7.150000        0.90258988   +/-      0.01395499      1.546 %
   63     7.250000        0.98162856   +/-      0.01347038      1.372 %
   64     7.350000        1.05753604   +/-      0.01265728      1.197 %
   65     7.450000        1.12874569   +/-      0.01564291      1.386 %
   66     7.550000        1.19659417   +/-      0.01378943      1.152 %
   67     7.650000        1.26881237   +/-      0.01505915      1.187 %
   68     7.750000        1.34321840   +/-      0.01457353      1.085 %
   69     7.850000        1.42651604   +/-      0.01769293      1.240 %
   70     7.950000        1.48151262   +/-      0.01640343      1.107 %
   71     8.050000        1.48707910   +/-      0.01823585      1.226 %
   72     8.150000        1.44687667   +/-      0.01298066      0.897 %
   73     8.250000        1.37048186   +/-      0.01649690      1.204 %
   74     8.350000        1.27669936   +/-      0.01188768      0.931 %
   75     8.450000        1.16529646   +/-      0.01145641      0.983 %
   76     8.550000        1.05342816   +/-      0.01272537      1.208 %
   77     8.650000        0.95443942   +/-      0.01244995      1.304 %
   78     8.750000        0.86265510   +/-      0.01024133      1.187 %
   79     8.850000        0.78291126   +/-      0.00934831      1.194 %
   80     8.950000        0.71710953   +/-      0.00915859      1.277 %
   81     9.050000        0.66281872   +/-      0.00829600      1.252 %
   82     9.150000        0.61702256   +/-      0.00847266      1.373 %
   83     9.250000        0.58463863   +/-      0.00906865      1.551 %
   84     9.350000        0.55741124   +/-      0.01151562      2.066 %
   85     9.450000        0.53849440   +/-      0.00975064      1.811 %


ISOCELES    - OFF DIAGONAL- GCM3(R, S, S)                                       
I=   85   R=  9.450000

   26     3.550000        0.00000000   +/-      0.00000000        NaN %
   27     3.650000        0.00000000   +/-      0.00000000        NaN %
   28     3.750000        0.00000000   +/-      0.00000000        NaN %
   29     3.850000        0.00000000   +/-      0.00000000        NaN %
   30     3.950000        0.00000000   +/-      0.00000000        NaN %
   31     4.050000        0.00000000   +/-      0.00000000        NaN %
   32     4.150000        0.00000000   +/-      0.00000000        NaN %
   33     4.250000        0.00000000   +/-      0.00000000        NaN %
   34     4.350000        0.00000000   +/-      0.00000000        NaN %
   35     4.450000        0.00000000   +/-      0.00000000        NaN %
   36     4.550000        0.00000000   +/-      0.00000000        NaN %
   37     4.650000        0.00000000   +/-      0.00000000        NaN %
   38     4.750000        1.45533259   +/-      0.02390663      1.643 %
   39     4.850000        1.31134245   +/-      0.02308566      1.760 %
   40     4.950000        0.95318469   +/-      0.01822640      1.912 %
   41     5.050000        0.70957048   +/-      0.01645275      2.319 %
   42     5.150000        0.54307903   +/-      0.01339126      2.466 %
   43     5.250000        0.43668584   +/-      0.01392666      3.189 %
   44     5.350000        0.35483049   +/-      0.01228960      3.464 %
   45     5.450000        0.30763375   +/-      0.01009061      3.280 %
   46     5.550000        0.27709916   +/-      0.00860654      3.106 %
   47     5.650000        0.25714666   +/-      0.00686213      2.669 %
   48     5.750000        0.24658299   +/-      0.00778794      3.158 %
   49     5.850000        0.24561760   +/-      0.00980700      3.993 %
   50     5.950000        0.24886151   +/-      0.00604206      2.428 %
   51     6.050000        0.26156533   +/-      0.00724835      2.771 %
   52     6.150000        0.27791023   +/-      0.00835581      3.007 %
   53     6.250000        0.29934365   +/-      0.01010519      3.376 %
   54     6.350000        0.32941179   +/-      0.00591476      1.796 %
   55     6.450000        0.36831581   +/-      0.00992682      2.695 %
   56     6.550000        0.41378278   +/-      0.00949156      2.294 %
   57     6.650000        0.47524354   +/-      0.01043151      2.195 %
   58     6.750000        0.54234816   +/-      0.01081755      1.995 %
   59     6.850000        0.62352746   +/-      0.00967438      1.552 %
   60     6.950000        0.71409460   +/-      0.00909716      1.274 %
   61     7.050000        0.80566856   +/-      0.01258727      1.562 %
   62     7.150000        0.89650204   +/-      0.01313751      1.465 %
   63     7.250000        0.98347759   +/-      0.01300637      1.322 %
   64     7.350000        1.06207171   +/-      0.01657389      1.561 %
   65     7.450000        1.12215372   +/-      0.01258534      1.122 %
   66     7.550000        1.19272140   +/-      0.01612129      1.352 %
   67     7.650000        1.26555909   +/-      0.01578434      1.247 %
   68     7.750000        1.34584925   +/-      0.01387705      1.031 %
   69     7.850000        1.41968037   +/-      0.01870969      1.318 %
   70     7.950000        1.47053224   +/-      0.01350582      0.918 %
   71     8.050000        1.47250496   +/-      0.01285489      0.873 %
   72     8.150000        1.43357357   +/-      0.01431202      0.998 %
   73     8.250000        1.35400455   +/-      0.01420034      1.049 %
   74     8.350000        1.25767389   +/-      0.01304976      1.038 %
   75     8.450000        1.14686036   +/-      0.01231575      1.074 %
   76     8.550000        1.03593430   +/-      0.01178802      1.138 %
   77     8.650000        0.93695184   +/-      0.01161484      1.240 %
   78     8.750000        0.84788139   +/-      0.01067660      1.259 %
   79     8.850000        0.76748185   +/-      0.01195810      1.558 %
   80     8.950000        0.70452118   +/-      0.00818067      1.161 %
   81     9.050000        0.64975625   +/-      0.00937509      1.443 %
   82     9.150000        0.60616556   +/-      0.00756757      1.248 %
   83     9.250000        0.57438221   +/-      0.00701636      1.222 %
   84     9.350000        0.54983122   +/-      0.00728723      1.325 %
   85     9.450000        0.53334191   +/-      0.01587552      2.977 %
