# Supplementary material for: Real Space Triplets in Quantum Condensed Matter: Numerical Experiments Using Path Integrals, Closures, and Hard Spheres
Source: Entropy (Basel). 2020 Nov 25;22(12):1338. doi: 10.3390/e22121338 (PMC7759805; doi:10.3390/e22121338)
Supplement: Supplementary file 1 [file entropy-22-01338-s001.zip › s/LMS_SupMat_20S_zget3_l4.r672]

TRIPLETS EQUILATERAL. & ISOSCELES  rho*=0.672-COP   lamb*=0.4   864*12  EXT     
CBHSP  PIMC  calculations    GET3   INSTANTANEOUS  

 hard-sphere: diameter = 3.5 A;   mass = 28.0134 amu                             

DISTANCES R, S, IN ANGSTROMS (A)

EQUILATERAL - DIAGONAL -    ET3(R, R, R)                                        

            R / A            GET3                one-stdv           %
   25     3.500000        0.00000000   +/-      0.00000000        NaN %
   26     3.550000        0.00225185   +/-      0.00046289     20.556 %
   27     3.650000        0.28712604   +/-      0.00634438      2.210 %
   28     3.750000        2.29005983   +/-      0.02232898      0.975 %
   29     3.850000        7.06687332   +/-      0.04766109      0.674 %
   30     3.950000       13.23511260   +/-      0.07860027      0.594 %
   31     4.050000       17.94825816   +/-      0.08179262      0.456 %
   32     4.150000       19.26828174   +/-      0.08672420      0.450 %
   33     4.250000       17.38960196   +/-      0.09224393      0.530 %
   34     4.350000       13.75930427   +/-      0.09193204      0.668 %
   35     4.450000        9.91886036   +/-      0.08948538      0.902 %
   36     4.550000        6.71149415   +/-      0.06499897      0.968 %
   37     4.650000        4.37866105   +/-      0.05121078      1.170 %
   38     4.750000        2.82879462   +/-      0.03328306      1.177 %
   39     4.850000        1.83207979   +/-      0.02106421      1.150 %
   40     4.950000        1.20969754   +/-      0.01465765      1.212 %
   41     5.050000        0.81885016   +/-      0.01132815      1.383 %
   42     5.150000        0.57348442   +/-      0.00805297      1.404 %
   43     5.250000        0.41463513   +/-      0.00774488      1.868 %
   44     5.350000        0.31208720   +/-      0.00567907      1.820 %
   45     5.450000        0.24432995   +/-      0.00481474      1.971 %
   46     5.550000        0.20122949   +/-      0.00484515      2.408 %
   47     5.650000        0.17277297   +/-      0.00370085      2.142 %
   48     5.750000        0.15733149   +/-      0.00381802      2.427 %
   49     5.850000        0.15071527   +/-      0.00385494      2.558 %
   50     5.950000        0.15355645   +/-      0.00306646      1.997 %
   51     6.050000        0.16668704   +/-      0.00325334      1.952 %
   52     6.150000        0.18975344   +/-      0.00389917      2.055 %
   53     6.250000        0.22497541   +/-      0.00371339      1.651 %
   54     6.350000        0.27552585   +/-      0.00507724      1.843 %
   55     6.450000        0.34559575   +/-      0.00526232      1.523 %
   56     6.550000        0.44494590   +/-      0.00517851      1.164 %
   57     6.650000        0.58373639   +/-      0.00527258      0.903 %
   58     6.750000        0.77004184   +/-      0.00644843      0.837 %
   59     6.850000        0.99365074   +/-      0.00966248      0.972 %
   60     6.950000        1.23576846   +/-      0.01262074      1.021 %
   61     7.050000        1.46712187   +/-      0.01516559      1.034 %
   62     7.150000        1.66076095   +/-      0.01656141      0.997 %
   63     7.250000        1.80571133   +/-      0.01753746      0.971 %
   64     7.350000        1.90475223   +/-      0.01751051      0.919 %
   65     7.450000        1.97026271   +/-      0.01843462      0.936 %
   66     7.550000        2.01885676   +/-      0.01432368      0.709 %
   67     7.650000        2.06067788   +/-      0.01344864      0.653 %
   68     7.750000        2.10139288   +/-      0.01397258      0.665 %
   69     7.850000        2.13357180   +/-      0.01398845      0.656 %
   70     7.950000        2.14211216   +/-      0.01420919      0.663 %
   71     8.050000        2.11211007   +/-      0.01638286      0.776 %
   72     8.150000        2.03976457   +/-      0.01629927      0.799 %
   73     8.250000        1.92203448   +/-      0.01558059      0.811 %
   74     8.350000        1.76997894   +/-      0.01541097      0.871 %
   75     8.450000        1.59869248   +/-      0.01312923      0.821 %
   76     8.550000        1.42064597   +/-      0.01126061      0.793 %
   77     8.650000        1.24904949   +/-      0.00836856      0.670 %
   78     8.750000        1.09286118   +/-      0.00688252      0.630 %
   79     8.850000        0.95909189   +/-      0.00592310      0.618 %
   80     8.950000        0.84518857   +/-      0.00658031      0.779 %
   81     9.050000        0.75260592   +/-      0.00616378      0.819 %
   82     9.150000        0.67859662   +/-      0.00531705      0.784 %
   83     9.250000        0.62271770   +/-      0.00507134      0.814 %
   84     9.350000        0.58310482   +/-      0.00482060      0.827 %
   85     9.450000        0.55685610   +/-      0.00562322      1.010 %
-----------------------------------                                             


ISOCELES    - OFF DIAGONAL- ET3(R, S, S)                                        
I=   25   R=  3.500000 A

            S / A            GET3                one-stdv           %
   25     3.500000        0.00000000   +/-      0.00000000        NaN %
   26     3.550000        0.00000000   +/-      0.00000000        NaN %
   27     3.650000        0.00000000   +/-      0.00000000        NaN %
   28     3.750000        0.00000000   +/-      0.00000000        NaN %
   29     3.850000        0.00000000   +/-      0.00000000        NaN %
   30     3.950000        0.00000000   +/-      0.00000000        NaN %
   31     4.050000        0.00000000   +/-      0.00000000        NaN %
   32     4.150000        0.00000000   +/-      0.00000000        NaN %
   33     4.250000        0.00000000   +/-      0.00000000        NaN %
   34     4.350000        0.00000000   +/-      0.00000000        NaN %
   35     4.450000        0.00000000   +/-      0.00000000        NaN %
   36     4.550000        0.00000000   +/-      0.00000000        NaN %
   37     4.650000        0.00000000   +/-      0.00000000        NaN %
   38     4.750000        0.00000000   +/-      0.00000000        NaN %
   39     4.850000        0.00000000   +/-      0.00000000        NaN %
   40     4.950000        0.00000000   +/-      0.00000000        NaN %
   41     5.050000        0.00000000   +/-      0.00000000        NaN %
   42     5.150000        0.00000000   +/-      0.00000000        NaN %
   43     5.250000        0.00000000   +/-      0.00000000        NaN %
   44     5.350000        0.00000000   +/-      0.00000000        NaN %
   45     5.450000        0.00000000   +/-      0.00000000        NaN %
   46     5.550000        0.00000000   +/-      0.00000000        NaN %
   47     5.650000        0.00000000   +/-      0.00000000        NaN %
   48     5.750000        0.00000000   +/-      0.00000000        NaN %
   49     5.850000        0.00000000   +/-      0.00000000        NaN %
   50     5.950000        0.00000000   +/-      0.00000000        NaN %
   51     6.050000        0.00000000   +/-      0.00000000        NaN %
   52     6.150000        0.00000000   +/-      0.00000000        NaN %
   53     6.250000        0.00000000   +/-      0.00000000        NaN %
   54     6.350000        0.00000000   +/-      0.00000000        NaN %
   55     6.450000        0.00000000   +/-      0.00000000        NaN %
   56     6.550000        0.00000000   +/-      0.00000000        NaN %
   57     6.650000        0.00000000   +/-      0.00000000        NaN %
   58     6.750000        0.00000000   +/-      0.00000000        NaN %
   59     6.850000        0.00000000   +/-      0.00000000        NaN %
   60     6.950000        0.00000000   +/-      0.00000000        NaN %
   61     7.050000        0.00000000   +/-      0.00000000        NaN %
   62     7.150000        0.00000000   +/-      0.00000000        NaN %
   63     7.250000        0.00000000   +/-      0.00000000        NaN %
   64     7.350000        0.00000000   +/-      0.00000000        NaN %
   65     7.450000        0.00000000   +/-      0.00000000        NaN %
   66     7.550000        0.00000000   +/-      0.00000000        NaN %
   67     7.650000        0.00000000   +/-      0.00000000        NaN %
   68     7.750000        0.00000000   +/-      0.00000000        NaN %
   69     7.850000        0.00000000   +/-      0.00000000        NaN %
   70     7.950000        0.00000000   +/-      0.00000000        NaN %
   71     8.050000        0.00000000   +/-      0.00000000        NaN %
   72     8.150000        0.00000000   +/-      0.00000000        NaN %
   73     8.250000        0.00000000   +/-      0.00000000        NaN %
   74     8.350000        0.00000000   +/-      0.00000000        NaN %
   75     8.450000        0.00000000   +/-      0.00000000        NaN %
   76     8.550000        0.00000000   +/-      0.00000000        NaN %
   77     8.650000        0.00000000   +/-      0.00000000        NaN %
   78     8.750000        0.00000000   +/-      0.00000000        NaN %
   79     8.850000        0.00000000   +/-      0.00000000        NaN %
   80     8.950000        0.00000000   +/-      0.00000000        NaN %
   81     9.050000        0.00000000   +/-      0.00000000        NaN %
   82     9.150000        0.00000000   +/-      0.00000000        NaN %
   83     9.250000        0.00000000   +/-      0.00000000        NaN %
   84     9.350000        0.00000000   +/-      0.00000000        NaN %
   85     9.450000        0.00000000   +/-      0.00000000        NaN %


ISOCELES    - OFF DIAGONAL- ET3(R, S, S)                                        
I=   26   R=  3.550000

   25     3.500000        0.00000000   +/-      0.00000000        NaN %
   26     3.550000        0.00225185   +/-      0.00046289     20.556 %
   27     3.650000        0.05440401   +/-      0.00154878      2.847 %
   28     3.750000        0.19726828   +/-      0.00233641      1.184 %
   29     3.850000        0.36807469   +/-      0.00523277      1.422 %
   30     3.950000        0.49461560   +/-      0.00437871      0.885 %
   31     4.050000        0.53973563   +/-      0.00395362      0.733 %
   32     4.150000        0.51327097   +/-      0.00360076      0.702 %
   33     4.250000        0.44399238   +/-      0.00323028      0.728 %
   34     4.350000        0.36122400   +/-      0.00266590      0.738 %
   35     4.450000        0.28225110   +/-      0.00310136      1.099 %
   36     4.550000        0.21729598   +/-      0.00215544      0.992 %
   37     4.650000        0.16573473   +/-      0.00152553      0.920 %
   38     4.750000        0.12715662   +/-      0.00214819      1.689 %
   39     4.850000        0.09926352   +/-      0.00161431      1.626 %
   40     4.950000        0.07930069   +/-      0.00114415      1.443 %
   41     5.050000        0.06377471   +/-      0.00090126      1.413 %
   42     5.150000        0.05238819   +/-      0.00089568      1.710 %
   43     5.250000        0.04416530   +/-      0.00093127      2.109 %
   44     5.350000        0.03801464   +/-      0.00089337      2.350 %
   45     5.450000        0.03342057   +/-      0.00065860      1.971 %
   46     5.550000        0.03007399   +/-      0.00074224      2.468 %
   47     5.650000        0.02758955   +/-      0.00094216      3.415 %
   48     5.750000        0.02607112   +/-      0.00072846      2.794 %
   49     5.850000        0.02519424   +/-      0.00053114      2.108 %
   50     5.950000        0.02476096   +/-      0.00068058      2.749 %
   51     6.050000        0.02510771   +/-      0.00077712      3.095 %
   52     6.150000        0.02575280   +/-      0.00075029      2.913 %
   53     6.250000        0.02725800   +/-      0.00054074      1.984 %
   54     6.350000        0.02973325   +/-      0.00068784      2.313 %
   55     6.450000        0.03293038   +/-      0.00062360      1.894 %
   56     6.550000        0.03713511   +/-      0.00061452      1.655 %
   57     6.650000        0.04235676   +/-      0.00082637      1.951 %
   58     6.750000        0.04903028   +/-      0.00079148      1.614 %
   59     6.850000        0.05607824   +/-      0.00072504      1.293 %
   60     6.950000        0.06408046   +/-      0.00088212      1.377 %
   61     7.050000        0.07265223   +/-      0.00101272      1.394 %
   62     7.150000        0.08029788   +/-      0.00107659      1.341 %
   63     7.250000        0.08839947   +/-      0.00106020      1.199 %
   64     7.350000        0.09654700   +/-      0.00100075      1.037 %
   65     7.450000        0.10480441   +/-      0.00105131      1.003 %
   66     7.550000        0.11237498   +/-      0.00100749      0.897 %
   67     7.650000        0.11907831   +/-      0.00115116      0.967 %
   68     7.750000        0.12415139   +/-      0.00112966      0.910 %
   69     7.850000        0.12683575   +/-      0.00089802      0.708 %
   70     7.950000        0.12664778   +/-      0.00098983      0.782 %
   71     8.050000        0.12364300   +/-      0.00099967      0.809 %
   72     8.150000        0.11845702   +/-      0.00124966      1.055 %
   73     8.250000        0.11193206   +/-      0.00093552      0.836 %
   74     8.350000        0.10412483   +/-      0.00084984      0.816 %
   75     8.450000        0.09626219   +/-      0.00083189      0.864 %
   76     8.550000        0.08887370   +/-      0.00084948      0.956 %
   77     8.650000        0.08158987   +/-      0.00070524      0.864 %
   78     8.750000        0.07527619   +/-      0.00072431      0.962 %
   79     8.850000        0.07015027   +/-      0.00085713      1.222 %
   80     8.950000        0.06528094   +/-      0.00078556      1.203 %
   81     9.050000        0.06163238   +/-      0.00074659      1.211 %
   82     9.150000        0.05852192   +/-      0.00086033      1.470 %
   83     9.250000        0.05622921   +/-      0.00070430      1.253 %
   84     9.350000        0.05482298   +/-      0.00084200      1.536 %
   85     9.450000        0.05370618   +/-      0.00081283      1.513 %


ISOCELES    - OFF DIAGONAL- ET3(R, S, S)                                        
I=   27   R=  3.650000

   25     3.500000        0.00000000   +/-      0.00000000        NaN %
   26     3.550000        0.01059908   +/-      0.00053392      5.037 %
   27     3.650000        0.28712604   +/-      0.00634438      2.210 %
   28     3.750000        1.11355165   +/-      0.01090070      0.979 %
   29     3.850000        2.18697027   +/-      0.01838905      0.841 %
   30     3.950000        3.03925308   +/-      0.02054880      0.676 %
   31     4.050000        3.40797427   +/-      0.02099663      0.616 %
   32     4.150000        3.30329491   +/-      0.01463126      0.443 %
   33     4.250000        2.88854126   +/-      0.01200673      0.416 %
   34     4.350000        2.36768237   +/-      0.00974224      0.411 %
   35     4.450000        1.85885017   +/-      0.00955143      0.514 %
   36     4.550000        1.42937295   +/-      0.00818604      0.573 %
   37     4.650000        1.09203211   +/-      0.00583951      0.535 %
   38     4.750000        0.83845022   +/-      0.00737462      0.880 %
   39     4.850000        0.65152613   +/-      0.00574343      0.882 %
   40     4.950000        0.51371070   +/-      0.00474998      0.925 %
   41     5.050000        0.41488705   +/-      0.00340761      0.821 %
   42     5.150000        0.34061425   +/-      0.00323772      0.951 %
   43     5.250000        0.28612320   +/-      0.00323612      1.131 %
   44     5.350000        0.24445370   +/-      0.00278841      1.141 %
   45     5.450000        0.21483829   +/-      0.00258733      1.204 %
   46     5.550000        0.19287841   +/-      0.00324230      1.681 %
   47     5.650000        0.17659883   +/-      0.00325561      1.844 %
   48     5.750000        0.16579493   +/-      0.00310123      1.871 %
   49     5.850000        0.15947215   +/-      0.00256151      1.606 %
   50     5.950000        0.15705782   +/-      0.00257450      1.639 %
   51     6.050000        0.15865283   +/-      0.00279140      1.759 %
   52     6.150000        0.16350707   +/-      0.00293462      1.795 %
   53     6.250000        0.17268254   +/-      0.00256243      1.484 %
   54     6.350000        0.18720893   +/-      0.00326270      1.743 %
   55     6.450000        0.20681206   +/-      0.00334597      1.618 %
   56     6.550000        0.23392817   +/-      0.00250902      1.073 %
   57     6.650000        0.26704068   +/-      0.00358257      1.342 %
   58     6.750000        0.30688334   +/-      0.00307333      1.001 %
   59     6.850000        0.35260869   +/-      0.00334034      0.947 %
   60     6.950000        0.40331802   +/-      0.00354071      0.878 %
   61     7.050000        0.45544345   +/-      0.00442315      0.971 %
   62     7.150000        0.50780510   +/-      0.00354720      0.699 %
   63     7.250000        0.55940290   +/-      0.00361623      0.646 %
   64     7.350000        0.61124566   +/-      0.00397907      0.651 %
   65     7.450000        0.66254062   +/-      0.00372730      0.563 %
   66     7.550000        0.71136142   +/-      0.00400829      0.563 %
   67     7.650000        0.75518200   +/-      0.00434383      0.575 %
   68     7.750000        0.78882033   +/-      0.00485803      0.616 %
   69     7.850000        0.80644330   +/-      0.00484541      0.601 %
   70     7.950000        0.80547689   +/-      0.00509143      0.632 %
   71     8.050000        0.78748353   +/-      0.00432370      0.549 %
   72     8.150000        0.75634089   +/-      0.00378110      0.500 %
   73     8.250000        0.71413386   +/-      0.00402838      0.564 %
   74     8.350000        0.66556676   +/-      0.00425645      0.640 %
   75     8.450000        0.61559494   +/-      0.00367551      0.597 %
   76     8.550000        0.56694448   +/-      0.00389015      0.686 %
   77     8.650000        0.52176092   +/-      0.00365098      0.700 %
   78     8.750000        0.48174359   +/-      0.00366650      0.761 %
   79     8.850000        0.44687834   +/-      0.00408423      0.914 %
   80     8.950000        0.41747963   +/-      0.00390070      0.934 %
   81     9.050000        0.39293710   +/-      0.00307739      0.783 %
   82     9.150000        0.37350265   +/-      0.00347393      0.930 %
   83     9.250000        0.35835453   +/-      0.00340487      0.950 %
   84     9.350000        0.34823992   +/-      0.00334824      0.961 %
   85     9.450000        0.34139002   +/-      0.00342200      1.002 %


ISOCELES    - OFF DIAGONAL- ET3(R, S, S)                                        
I=   28   R=  3.750000

   25     3.500000        0.00000000   +/-      0.00000000        NaN %
   26     3.550000        0.01926292   +/-      0.00066315      3.443 %
   27     3.650000        0.55831627   +/-      0.00624452      1.118 %
   28     3.750000        2.29005983   +/-      0.02232898      0.975 %
   29     3.850000        4.75145378   +/-      0.04348213      0.915 %
   30     3.950000        6.86473395   +/-      0.04196850      0.611 %
   31     4.050000        7.90642583   +/-      0.04009939      0.507 %
   32     4.150000        7.81631948   +/-      0.03032306      0.388 %
   33     4.250000        6.94065965   +/-      0.02446306      0.352 %
   34     4.350000        5.72823086   +/-      0.02172475      0.379 %
   35     4.450000        4.51593035   +/-      0.01935547      0.429 %
   36     4.550000        3.47372532   +/-      0.01513725      0.436 %
   37     4.650000        2.64934434   +/-      0.01469421      0.555 %
   38     4.750000        2.02806806   +/-      0.01456613      0.718 %
   39     4.850000        1.57273695   +/-      0.01063162      0.676 %
   40     4.950000        1.23722789   +/-      0.00925217      0.748 %
   41     5.050000        0.99232454   +/-      0.00674158      0.679 %
   42     5.150000        0.81295247   +/-      0.00643483      0.792 %
   43     5.250000        0.67991517   +/-      0.00646343      0.951 %
   44     5.350000        0.58099183   +/-      0.00534901      0.921 %
   45     5.450000        0.50788939   +/-      0.00566120      1.115 %
   46     5.550000        0.45422840   +/-      0.00630934      1.389 %
   47     5.650000        0.41489589   +/-      0.00563355      1.358 %
   48     5.750000        0.38875765   +/-      0.00600988      1.546 %
   49     5.850000        0.37245450   +/-      0.00618601      1.661 %
   50     5.950000        0.36585413   +/-      0.00629375      1.720 %
   51     6.050000        0.36849338   +/-      0.00555934      1.509 %
   52     6.150000        0.37903263   +/-      0.00607580      1.603 %
   53     6.250000        0.40010877   +/-      0.00601576      1.504 %
   54     6.350000        0.43361183   +/-      0.00651444      1.502 %
   55     6.450000        0.47907604   +/-      0.00741751      1.548 %
   56     6.550000        0.54021546   +/-      0.00639855      1.184 %
   57     6.650000        0.61787600   +/-      0.00657758      1.065 %
   58     6.750000        0.71039182   +/-      0.00761974      1.073 %
   59     6.850000        0.81678113   +/-      0.00744503      0.912 %
   60     6.950000        0.93350508   +/-      0.00797843      0.855 %
   61     7.050000        1.05585457   +/-      0.00840519      0.796 %
   62     7.150000        1.17929401   +/-      0.00739218      0.627 %
   63     7.250000        1.30089025   +/-      0.00772235      0.594 %
   64     7.350000        1.42328204   +/-      0.00835313      0.587 %
   65     7.450000        1.54128276   +/-      0.00753327      0.489 %
   66     7.550000        1.65751558   +/-      0.00893195      0.539 %
   67     7.650000        1.76316771   +/-      0.00982047      0.557 %
   68     7.750000        1.84074813   +/-      0.00938542      0.510 %
   69     7.850000        1.88572201   +/-      0.00989365      0.525 %
   70     7.950000        1.88726928   +/-      0.00965316      0.511 %
   71     8.050000        1.84707869   +/-      0.00981480      0.531 %
   72     8.150000        1.77338714   +/-      0.00789215      0.445 %
   73     8.250000        1.67580622   +/-      0.00671306      0.401 %
   74     8.350000        1.56357660   +/-      0.00665748      0.426 %
   75     8.450000        1.44696976   +/-      0.00687963      0.475 %
   76     8.550000        1.33281939   +/-      0.00714596      0.536 %
   77     8.650000        1.22685330   +/-      0.00663179      0.541 %
   78     8.750000        1.13127283   +/-      0.00782102      0.691 %
   79     8.850000        1.04809587   +/-      0.00708439      0.676 %
   80     8.950000        0.97874578   +/-      0.00765179      0.782 %
   81     9.050000        0.92015281   +/-      0.00704950      0.766 %
   82     9.150000        0.87467295   +/-      0.00663388      0.758 %
   83     9.250000        0.83866190   +/-      0.00695630      0.829 %
   84     9.350000        0.81409807   +/-      0.00751581      0.923 %
   85     9.450000        0.79864220   +/-      0.00770376      0.965 %


ISOCELES    - OFF DIAGONAL- ET3(R, S, S)                                        
I=   29   R=  3.850000

   25     3.500000        0.00000000   +/-      0.00000000        NaN %
   26     3.550000        0.02452644   +/-      0.00090180      3.677 %
   27     3.650000        0.74762883   +/-      0.00704916      0.943 %
   28     3.750000        3.26241416   +/-      0.03018633      0.925 %
   29     3.850000        7.06687332   +/-      0.04766109      0.674 %
   30     3.950000       10.57816841   +/-      0.06161944      0.583 %
   31     4.050000       12.52133257   +/-      0.06047029      0.483 %
   32     4.150000       12.61330460   +/-      0.04553907      0.361 %
   33     4.250000       11.34712559   +/-      0.03825739      0.337 %
   34     4.350000        9.44292555   +/-      0.03450518      0.365 %
   35     4.450000        7.47958959   +/-      0.02391203      0.320 %
   36     4.550000        5.75803647   +/-      0.02481720      0.431 %
   37     4.650000        4.38837183   +/-      0.01973446      0.450 %
   38     4.750000        3.35041731   +/-      0.01868289      0.558 %
   39     4.850000        2.58702340   +/-      0.01490767      0.576 %
   40     4.950000        2.02901321   +/-      0.01328927      0.655 %
   41     5.050000        1.62116151   +/-      0.00956035      0.590 %
   42     5.150000        1.32223598   +/-      0.00785420      0.594 %
   43     5.250000        1.10288523   +/-      0.00847896      0.769 %
   44     5.350000        0.93982961   +/-      0.00666564      0.709 %
   45     5.450000        0.81927061   +/-      0.00819933      1.001 %
   46     5.550000        0.72965434   +/-      0.00874875      1.199 %
   47     5.650000        0.66479704   +/-      0.00750879      1.129 %
   48     5.750000        0.62121297   +/-      0.00870748      1.402 %
   49     5.850000        0.59339830   +/-      0.00946040      1.594 %
   50     5.950000        0.58139889   +/-      0.00885813      1.524 %
   51     6.050000        0.58511069   +/-      0.00883236      1.510 %
   52     6.150000        0.60091767   +/-      0.00918722      1.529 %
   53     6.250000        0.63425538   +/-      0.00830267      1.309 %
   54     6.350000        0.68513214   +/-      0.00953410      1.392 %
   55     6.450000        0.75771864   +/-      0.01003445      1.324 %
   56     6.550000        0.85394554   +/-      0.00938603      1.099 %
   57     6.650000        0.97495851   +/-      0.01019490      1.046 %
   58     6.750000        1.12290756   +/-      0.01076988      0.959 %
   59     6.850000        1.29368426   +/-      0.01232622      0.953 %
   60     6.950000        1.48023871   +/-      0.01238150      0.836 %
   61     7.050000        1.67560881   +/-      0.01089176      0.650 %
   62     7.150000        1.87285888   +/-      0.01145211      0.611 %
   63     7.250000        2.06714918   +/-      0.01118166      0.541 %
   64     7.350000        2.26249411   +/-      0.01178280      0.521 %
   65     7.450000        2.45621525   +/-      0.01067325      0.435 %
   66     7.550000        2.64216859   +/-      0.01122241      0.425 %
   67     7.650000        2.80993209   +/-      0.01207928      0.430 %
   68     7.750000        2.93865609   +/-      0.01470913      0.501 %
   69     7.850000        3.01051112   +/-      0.01515511      0.503 %
   70     7.950000        3.01697841   +/-      0.01336821      0.443 %
   71     8.050000        2.95810604   +/-      0.01481804      0.501 %
   72     8.150000        2.84292444   +/-      0.01178140      0.414 %
   73     8.250000        2.68699746   +/-      0.01156878      0.431 %
   74     8.350000        2.50614718   +/-      0.01071780      0.428 %
   75     8.450000        2.31884879   +/-      0.01087810      0.469 %
   76     8.550000        2.13619950   +/-      0.01009030      0.472 %
   77     8.650000        1.96645828   +/-      0.01032870      0.525 %
   78     8.750000        1.81327635   +/-      0.01019251      0.562 %
   79     8.850000        1.67856418   +/-      0.01009566      0.601 %
   80     8.950000        1.56575310   +/-      0.01077514      0.688 %
   81     9.050000        1.47223424   +/-      0.01010772      0.687 %
   82     9.150000        1.39659333   +/-      0.01034645      0.741 %
   83     9.250000        1.34075106   +/-      0.01008927      0.753 %
   84     9.350000        1.29991164   +/-      0.01078881      0.830 %
   85     9.450000        1.27494913   +/-      0.01153870      0.905 %


ISOCELES    - OFF DIAGONAL- ET3(R, S, S)                                        
I=   30   R=  3.950000

   25     3.500000        0.00000000   +/-      0.00000000        NaN %
   26     3.550000        0.02582145   +/-      0.00064603      2.502 %
   27     3.650000        0.83097315   +/-      0.00837531      1.008 %
   28     3.750000        3.80637832   +/-      0.03070349      0.807 %
   29     3.850000        8.57173207   +/-      0.05449393      0.636 %
   30     3.950000       13.23511260   +/-      0.07860027      0.594 %
   31     4.050000       16.05203016   +/-      0.07082124      0.441 %
   32     4.150000       16.45633839   +/-      0.06443378      0.392 %
   33     4.250000       14.99770463   +/-      0.05423047      0.362 %
   34     4.350000       12.57568155   +/-      0.04262708      0.339 %
   35     4.450000       10.00086013   +/-      0.04004551      0.400 %
   36     4.550000        7.70929713   +/-      0.03233072      0.419 %
   37     4.650000        5.86555473   +/-      0.02654031      0.452 %
   38     4.750000        4.46987154   +/-      0.02454220      0.549 %
   39     4.850000        3.44015061   +/-      0.01855203      0.539 %
   40     4.950000        2.68732205   +/-      0.01654326      0.616 %
   41     5.050000        2.14005320   +/-      0.01436735      0.671 %
   42     5.150000        1.73937407   +/-      0.00854969      0.492 %
   43     5.250000        1.44577537   +/-      0.00964859      0.667 %
   44     5.350000        1.22738594   +/-      0.00843084      0.687 %
   45     5.450000        1.06551140   +/-      0.00917596      0.861 %
   46     5.550000        0.94703239   +/-      0.00944573      0.997 %
   47     5.650000        0.86094494   +/-      0.01120467      1.301 %
   48     5.750000        0.80301840   +/-      0.00947573      1.180 %
   49     5.850000        0.76571408   +/-      0.01096023      1.431 %
   50     5.950000        0.74874458   +/-      0.01094831      1.462 %
   51     6.050000        0.75106184   +/-      0.01188400      1.582 %
   52     6.150000        0.77216668   +/-      0.01092397      1.415 %
   53     6.250000        0.81302289   +/-      0.01125719      1.385 %
   54     6.350000        0.87788837   +/-      0.01161684      1.323 %
   55     6.450000        0.96969946   +/-      0.01295226      1.336 %
   56     6.550000        1.09214747   +/-      0.01304103      1.194 %
   57     6.650000        1.24992432   +/-      0.01290457      1.032 %
   58     6.750000        1.43998304   +/-      0.01519149      1.055 %
   59     6.850000        1.66090320   +/-      0.01456382      0.877 %
   60     6.950000        1.90009107   +/-      0.01547602      0.814 %
   61     7.050000        2.15519799   +/-      0.01479815      0.687 %
   62     7.150000        2.41029481   +/-      0.01300405      0.540 %
   63     7.250000        2.66496934   +/-      0.01412904      0.530 %
   64     7.350000        2.91644131   +/-      0.01404401      0.482 %
   65     7.450000        3.16888786   +/-      0.01337931      0.422 %
   66     7.550000        3.41135326   +/-      0.01392986      0.408 %
   67     7.650000        3.62977135   +/-      0.01521936      0.419 %
   68     7.750000        3.80066861   +/-      0.01512664      0.398 %
   69     7.850000        3.89860412   +/-      0.01903229      0.488 %
   70     7.950000        3.90948921   +/-      0.01774822      0.454 %
   71     8.050000        3.83378658   +/-      0.01746806      0.456 %
   72     8.150000        3.68642199   +/-      0.01680412      0.456 %
   73     8.250000        3.48432228   +/-      0.01470943      0.422 %
   74     8.350000        3.25243640   +/-      0.01299508      0.400 %
   75     8.450000        3.00935993   +/-      0.01180937      0.392 %
   76     8.550000        2.77204936   +/-      0.01059024      0.382 %
   77     8.650000        2.54944214   +/-      0.01119433      0.439 %
   78     8.750000        2.34902178   +/-      0.01201227      0.511 %
   79     8.850000        2.17508895   +/-      0.01366562      0.628 %
   80     8.950000        2.02600359   +/-      0.01290913      0.637 %
   81     9.050000        1.90474850   +/-      0.01217066      0.639 %
   82     9.150000        1.80717054   +/-      0.01229973      0.681 %
   83     9.250000        1.73164381   +/-      0.01317680      0.761 %
   84     9.350000        1.67884053   +/-      0.01267589      0.755 %
   85     9.450000        1.64561092   +/-      0.01452183      0.882 %


ISOCELES    - OFF DIAGONAL- ET3(R, S, S)                                        
I=   31   R=  4.050000

   25     3.500000        0.00000000   +/-      0.00000000        NaN %
   26     3.550000        0.02454022   +/-      0.00065461      2.667 %
   27     3.650000        0.82585160   +/-      0.00687189      0.832 %
   28     3.750000        3.92420883   +/-      0.02957747      0.754 %
   29     3.850000        9.14863512   +/-      0.05353732      0.585 %
   30     3.950000       14.49997732   +/-      0.07127448      0.492 %
   31     4.050000       17.94825816   +/-      0.08179262      0.456 %
   32     4.150000       18.68911736   +/-      0.07474605      0.400 %
   33     4.250000       17.21885224   +/-      0.06414503      0.373 %
   34     4.350000       14.55234036   +/-      0.06349284      0.436 %
   35     4.450000       11.61256508   +/-      0.05805153      0.500 %
   36     4.550000        8.96014584   +/-      0.05221828      0.583 %
   37     4.650000        6.81419802   +/-      0.03594941      0.528 %
   38     4.750000        5.17921244   +/-      0.03096542      0.598 %
   39     4.850000        3.97368980   +/-      0.02027194      0.510 %
   40     4.950000        3.09337286   +/-      0.01820689      0.589 %
   41     5.050000        2.45578499   +/-      0.01344640      0.548 %
   42     5.150000        1.98709889   +/-      0.01025519      0.516 %
   43     5.250000        1.64340702   +/-      0.00885378      0.539 %
   44     5.350000        1.39231607   +/-      0.00964370      0.693 %
   45     5.450000        1.20549523   +/-      0.01077105      0.893 %
   46     5.550000        1.06749866   +/-      0.00918557      0.860 %
   47     5.650000        0.97004000   +/-      0.00920293      0.949 %
   48     5.750000        0.90195025   +/-      0.01140158      1.264 %
   49     5.850000        0.85775845   +/-      0.01125086      1.312 %
   50     5.950000        0.83771030   +/-      0.01090156      1.301 %
   51     6.050000        0.83933927   +/-      0.01094077      1.303 %
   52     6.150000        0.86264108   +/-      0.01256706      1.457 %
   53     6.250000        0.90818349   +/-      0.01173859      1.293 %
   54     6.350000        0.98071613   +/-      0.01179752      1.203 %
   55     6.450000        1.08268566   +/-      0.01179724      1.090 %
   56     6.550000        1.22016778   +/-      0.01300435      1.066 %
   57     6.650000        1.39638256   +/-      0.01448304      1.037 %
   58     6.750000        1.61126694   +/-      0.01505935      0.935 %
   59     6.850000        1.86074648   +/-      0.01505606      0.809 %
   60     6.950000        2.13236961   +/-      0.01733989      0.813 %
   61     7.050000        2.41967089   +/-      0.01695992      0.701 %
   62     7.150000        2.70803928   +/-      0.01753015      0.647 %
   63     7.250000        2.99525690   +/-      0.01522425      0.508 %
   64     7.350000        3.28199420   +/-      0.01548064      0.472 %
   65     7.450000        3.56550888   +/-      0.01466746      0.411 %
   66     7.550000        3.84074386   +/-      0.01374588      0.358 %
   67     7.650000        4.08908706   +/-      0.01701698      0.416 %
   68     7.750000        4.28407378   +/-      0.01833896      0.428 %
   69     7.850000        4.39581614   +/-      0.02052447      0.467 %
   70     7.950000        4.41055729   +/-      0.02115175      0.480 %
   71     8.050000        4.32606649   +/-      0.02039789      0.472 %
   72     8.150000        4.16033736   +/-      0.02033616      0.489 %
   73     8.250000        3.93452522   +/-      0.01660846      0.422 %
   74     8.350000        3.67190068   +/-      0.01599451      0.436 %
   75     8.450000        3.39758048   +/-      0.01373936      0.404 %
   76     8.550000        3.12807469   +/-      0.01437303      0.459 %
   77     8.650000        2.87554182   +/-      0.01147541      0.399 %
   78     8.750000        2.64851598   +/-      0.01263110      0.477 %
   79     8.850000        2.45060114   +/-      0.01243653      0.507 %
   80     8.950000        2.28166757   +/-      0.01159469      0.508 %
   81     9.050000        2.14370813   +/-      0.01277644      0.596 %
   82     9.150000        2.03224351   +/-      0.01230043      0.605 %
   83     9.250000        1.94757275   +/-      0.01340518      0.688 %
   84     9.350000        1.88590359   +/-      0.01374192      0.729 %
   85     9.450000        1.84879872   +/-      0.01464376      0.792 %


ISOCELES    - OFF DIAGONAL- ET3(R, S, S)                                        
I=   32   R=  4.150000

   25     3.500000        0.00000000   +/-      0.00000000        NaN %
   26     3.550000        0.02185781   +/-      0.00075510      3.455 %
   27     3.650000        0.76073411   +/-      0.00508175      0.668 %
   28     3.750000        3.74078852   +/-      0.02322506      0.621 %
   29     3.850000        8.94298751   +/-      0.04169317      0.466 %
   30     3.950000       14.49442943   +/-      0.06455263      0.445 %
   31     4.050000       18.24858326   +/-      0.07653697      0.419 %
   32     4.150000       19.26828174   +/-      0.08672420      0.450 %
   33     4.250000       17.92190022   +/-      0.08135211      0.454 %
   34     4.350000       15.24067752   +/-      0.07417517      0.487 %
   35     4.450000       12.19610792   +/-      0.07233851      0.593 %
   36     4.550000        9.41642971   +/-      0.05733853      0.609 %
   37     4.650000        7.15529459   +/-      0.04395609      0.614 %
   38     4.750000        5.42639197   +/-      0.03784522      0.697 %
   39     4.850000        4.14918282   +/-      0.02702758      0.651 %
   40     4.950000        3.21939841   +/-      0.02094925      0.651 %
   41     5.050000        2.54410616   +/-      0.01437376      0.565 %
   42     5.150000        2.05429740   +/-      0.01173377      0.571 %
   43     5.250000        1.69348906   +/-      0.00995947      0.588 %
   44     5.350000        1.42989275   +/-      0.00877594      0.614 %
   45     5.450000        1.23306108   +/-      0.00923873      0.749 %
   46     5.550000        1.08975184   +/-      0.00928113      0.852 %
   47     5.650000        0.98794462   +/-      0.01035782      1.048 %
   48     5.750000        0.91680044   +/-      0.00896393      0.978 %
   49     5.850000        0.87095942   +/-      0.01056971      1.214 %
   50     5.950000        0.85031170   +/-      0.01105696      1.300 %
   51     6.050000        0.84945421   +/-      0.01059625      1.247 %
   52     6.150000        0.87351586   +/-      0.01217827      1.394 %
   53     6.250000        0.91914535   +/-      0.01057636      1.151 %
   54     6.350000        0.99326337   +/-      0.01136847      1.145 %
   55     6.450000        1.09818702   +/-      0.01176804      1.072 %
   56     6.550000        1.24049956   +/-      0.01294763      1.044 %
   57     6.650000        1.42026348   +/-      0.01459943      1.028 %
   58     6.750000        1.64044066   +/-      0.01575305      0.960 %
   59     6.850000        1.89332518   +/-      0.01846327      0.975 %
   60     6.950000        2.17313895   +/-      0.01733705      0.798 %
   61     7.050000        2.46687330   +/-      0.01784483      0.723 %
   62     7.150000        2.76493975   +/-      0.01717259      0.621 %
   63     7.250000        3.06090538   +/-      0.01800034      0.588 %
   64     7.350000        3.35531656   +/-      0.01441713      0.430 %
   65     7.450000        3.64669232   +/-      0.01618671      0.444 %
   66     7.550000        3.93019703   +/-      0.01574957      0.401 %
   67     7.650000        4.18315592   +/-      0.01775574      0.424 %
   68     7.750000        4.38120418   +/-      0.01881578      0.429 %
   69     7.850000        4.49700958   +/-      0.01858910      0.413 %
   70     7.950000        4.51544880   +/-      0.02257048      0.500 %
   71     8.050000        4.42880898   +/-      0.02327852      0.526 %
   72     8.150000        4.25948478   +/-      0.02192950      0.515 %
   73     8.250000        4.02778093   +/-      0.01941742      0.482 %
   74     8.350000        3.75795115   +/-      0.01688088      0.449 %
   75     8.450000        3.47512973   +/-      0.01626577      0.468 %
   76     8.550000        3.19666533   +/-      0.01502807      0.470 %
   77     8.650000        2.93864504   +/-      0.01131125      0.385 %
   78     8.750000        2.70571300   +/-      0.01192189      0.441 %
   79     8.850000        2.50221504   +/-      0.01281857      0.512 %
   80     8.950000        2.32900652   +/-      0.01236344      0.531 %
   81     9.050000        2.18667075   +/-      0.01090890      0.499 %
   82     9.150000        2.07161776   +/-      0.01059247      0.511 %
   83     9.250000        1.98501550   +/-      0.01222317      0.616 %
   84     9.350000        1.92208001   +/-      0.01252880      0.652 %
   85     9.450000        1.88398423   +/-      0.01329888      0.706 %


ISOCELES    - OFF DIAGONAL- ET3(R, S, S)                                        
I=   33   R=  4.250000

   25     3.500000        0.00000000   +/-      0.00000000        NaN %
   26     3.550000        0.01885413   +/-      0.00063715      3.379 %
   27     3.650000        0.67064305   +/-      0.00351689      0.524 %
   28     3.750000        3.38901200   +/-      0.02223292      0.656 %
   29     3.850000        8.26207153   +/-      0.04030521      0.488 %
   30     3.950000       13.61167411   +/-      0.05092702      0.374 %
   31     4.050000       17.37742984   +/-      0.06968595      0.401 %
   32     4.150000       18.55524186   +/-      0.08146080      0.439 %
   33     4.250000       17.38960196   +/-      0.09224393      0.530 %
   34     4.350000       14.85350544   +/-      0.08793365      0.592 %
   35     4.450000       11.91523863   +/-      0.07904587      0.663 %
   36     4.550000        9.20778966   +/-      0.07231151      0.785 %
   37     4.650000        6.98281719   +/-      0.04994164      0.715 %
   38     4.750000        5.28163663   +/-      0.04181621      0.792 %
   39     4.850000        4.02422575   +/-      0.03012844      0.749 %
   40     4.950000        3.11315416   +/-      0.02469987      0.793 %
   41     5.050000        2.45343163   +/-      0.01764976      0.719 %
   42     5.150000        1.97174900   +/-      0.01200441      0.609 %
   43     5.250000        1.62156989   +/-      0.01014182      0.625 %
   44     5.350000        1.36457711   +/-      0.00918820      0.673 %
   45     5.450000        1.17577656   +/-      0.00860496      0.732 %
   46     5.550000        1.03675066   +/-      0.00820932      0.792 %
   47     5.650000        0.93612902   +/-      0.00871457      0.931 %
   48     5.750000        0.86714022   +/-      0.00817723      0.943 %
   49     5.850000        0.82230924   +/-      0.00862108      1.048 %
   50     5.950000        0.80195821   +/-      0.00874073      1.090 %
   51     6.050000        0.80295506   +/-      0.00923974      1.151 %
   52     6.150000        0.82349849   +/-      0.01105106      1.342 %
   53     6.250000        0.86773722   +/-      0.01025927      1.182 %
   54     6.350000        0.93865440   +/-      0.01130846      1.205 %
   55     6.450000        1.03978164   +/-      0.01171356      1.127 %
   56     6.550000        1.17525132   +/-      0.01187978      1.011 %
   57     6.650000        1.34872591   +/-      0.01360092      1.008 %
   58     6.750000        1.55977251   +/-      0.01487704      0.954 %
   59     6.850000        1.80243041   +/-      0.01780420      0.988 %
   60     6.950000        2.07016728   +/-      0.01746017      0.843 %
   61     7.050000        2.35284603   +/-      0.01815594      0.772 %
   62     7.150000        2.63864368   +/-      0.01761983      0.668 %
   63     7.250000        2.92193777   +/-      0.01573298      0.538 %
   64     7.350000        3.20347469   +/-      0.01663465      0.519 %
   65     7.450000        3.48231200   +/-      0.01635648      0.470 %
   66     7.550000        3.75476324   +/-      0.01573775      0.419 %
   67     7.650000        3.99680194   +/-      0.01740542      0.435 %
   68     7.750000        4.18518117   +/-      0.01745512      0.417 %
   69     7.850000        4.29426937   +/-      0.01925900      0.448 %
   70     7.950000        4.30985883   +/-      0.02223591      0.516 %
   71     8.050000        4.22771188   +/-      0.02349604      0.556 %
   72     8.150000        4.06580292   +/-      0.02345232      0.577 %
   73     8.250000        3.84119052   +/-      0.02251687      0.586 %
   74     8.350000        3.58337407   +/-      0.01971664      0.550 %
   75     8.450000        3.31027327   +/-      0.01687294      0.510 %
   76     8.550000        3.04582197   +/-      0.01464164      0.481 %
   77     8.650000        2.79694261   +/-      0.01329894      0.475 %
   78     8.750000        2.57574437   +/-      0.01238956      0.481 %
   79     8.850000        2.37909580   +/-      0.01107846      0.466 %
   80     8.950000        2.21378614   +/-      0.01058408      0.478 %
   81     9.050000        2.07644352   +/-      0.01022748      0.493 %
   82     9.150000        1.96784289   +/-      0.00917992      0.466 %
   83     9.250000        1.88477645   +/-      0.00998819      0.530 %
   84     9.350000        1.82608392   +/-      0.01067146      0.584 %
   85     9.450000        1.78981001   +/-      0.01140927      0.637 %


ISOCELES    - OFF DIAGONAL- ET3(R, S, S)                                        
I=   34   R=  4.350000

   25     3.500000        0.00000000   +/-      0.00000000        NaN %
   26     3.550000        0.01561484   +/-      0.00053962      3.456 %
   27     3.650000        0.57798305   +/-      0.00458048      0.792 %
   28     3.750000        2.97028922   +/-      0.01483483      0.499 %
   29     3.850000        7.36934385   +/-      0.02906688      0.394 %
   30     3.950000       12.29395717   +/-      0.04512665      0.367 %
   31     4.050000       15.84454605   +/-      0.05343162      0.337 %
   32     4.150000       17.03412118   +/-      0.07054458      0.414 %
   33     4.250000       16.05282918   +/-      0.08527949      0.531 %
   34     4.350000       13.75930427   +/-      0.09193204      0.668 %
   35     4.450000       11.06100955   +/-      0.08977222      0.812 %
   36     4.550000        8.54182826   +/-      0.06971365      0.816 %
   37     4.650000        6.46572904   +/-      0.05509479      0.852 %
   38     4.750000        4.87659772   +/-      0.04359335      0.894 %
   39     4.850000        3.70786587   +/-      0.03361393      0.907 %
   40     4.950000        2.85657594   +/-      0.02491965      0.872 %
   41     5.050000        2.24249364   +/-      0.01620455      0.723 %
   42     5.150000        1.79957151   +/-      0.01187276      0.660 %
   43     5.250000        1.47508278   +/-      0.00833752      0.565 %
   44     5.350000        1.23790040   +/-      0.00869480      0.702 %
   45     5.450000        1.06163288   +/-      0.00650322      0.613 %
   46     5.550000        0.93521871   +/-      0.00705395      0.754 %
   47     5.650000        0.84408979   +/-      0.00710218      0.841 %
   48     5.750000        0.78123188   +/-      0.00749385      0.959 %
   49     5.850000        0.74017703   +/-      0.00818357      1.106 %
   50     5.950000        0.72010553   +/-      0.00778832      1.082 %
   51     6.050000        0.71976750   +/-      0.00835003      1.160 %
   52     6.150000        0.74034425   +/-      0.00904909      1.222 %
   53     6.250000        0.78139769   +/-      0.01036956      1.327 %
   54     6.350000        0.84591747   +/-      0.00882051      1.043 %
   55     6.450000        0.93833745   +/-      0.00964461      1.028 %
   56     6.550000        1.06370471   +/-      0.00992242      0.933 %
   57     6.650000        1.22199547   +/-      0.01255315      1.027 %
   58     6.750000        1.41424624   +/-      0.01466613      1.037 %
   59     6.850000        1.63769575   +/-      0.01478387      0.903 %
   60     6.950000        1.88293306   +/-      0.01644313      0.873 %
   61     7.050000        2.14005985   +/-      0.01636068      0.764 %
   62     7.150000        2.40180998   +/-      0.01567122      0.652 %
   63     7.250000        2.66181066   +/-      0.01610699      0.605 %
   64     7.350000        2.91972301   +/-      0.01497701      0.513 %
   65     7.450000        3.17399871   +/-      0.01346797      0.424 %
   66     7.550000        3.42138631   +/-      0.01367594      0.400 %
   67     7.650000        3.64096676   +/-      0.01625726      0.447 %
   68     7.750000        3.80992089   +/-      0.01737791      0.456 %
   69     7.850000        3.90803159   +/-      0.02013435      0.515 %
   70     7.950000        3.91886987   +/-      0.02085539      0.532 %
   71     8.050000        3.84126819   +/-      0.02236922      0.582 %
   72     8.150000        3.69152577   +/-      0.02199160      0.596 %
   73     8.250000        3.48673325   +/-      0.01908178      0.547 %
   74     8.350000        3.24917687   +/-      0.01863190      0.573 %
   75     8.450000        3.00121995   +/-      0.01754200      0.584 %
   76     8.550000        2.75838034   +/-      0.01527973      0.554 %
   77     8.650000        2.53177722   +/-      0.01410681      0.557 %
   78     8.750000        2.32902071   +/-      0.01341193      0.576 %
   79     8.850000        2.15281990   +/-      0.01217647      0.566 %
   80     8.950000        2.00196419   +/-      0.01012919      0.506 %
   81     9.050000        1.87677063   +/-      0.00848405      0.452 %
   82     9.150000        1.77812115   +/-      0.00908670      0.511 %
   83     9.250000        1.70280433   +/-      0.00823171      0.483 %
   84     9.350000        1.65004421   +/-      0.00820852      0.497 %
   85     9.450000        1.61786506   +/-      0.00878979      0.543 %


ISOCELES    - OFF DIAGONAL- ET3(R, S, S)                                        
I=   35   R=  4.450000

   25     3.500000        0.00000000   +/-      0.00000000        NaN %
   26     3.550000        0.01320271   +/-      0.00069593      5.271 %
   27     3.650000        0.49259879   +/-      0.00393748      0.799 %
   28     3.750000        2.57337111   +/-      0.01503736      0.584 %
   29     3.850000        6.45252056   +/-      0.02420659      0.375 %
   30     3.950000       10.84607641   +/-      0.03163029      0.292 %
   31     4.050000       14.07723573   +/-      0.03935895      0.280 %
   32     4.150000       15.19965892   +/-      0.06083120      0.400 %
   33     4.250000       14.36633414   +/-      0.07933842      0.552 %
   34     4.350000       12.33459824   +/-      0.08228715      0.667 %
   35     4.450000        9.91886036   +/-      0.08948538      0.902 %
   36     4.550000        7.64781025   +/-      0.07145206      0.934 %
   37     4.650000        5.77956623   +/-      0.05539853      0.959 %
   38     4.750000        4.34825071   +/-      0.04358210      1.002 %
   39     4.850000        3.29430213   +/-      0.03228709      0.980 %
   40     4.950000        2.52989506   +/-      0.02158582      0.853 %
   41     5.050000        1.97984154   +/-      0.01685276      0.851 %
   42     5.150000        1.58225770   +/-      0.01133470      0.716 %
   43     5.250000        1.29314638   +/-      0.00923805      0.714 %
   44     5.350000        1.08369288   +/-      0.00693678      0.640 %
   45     5.450000        0.92779482   +/-      0.00724340      0.781 %
   46     5.550000        0.81628970   +/-      0.00596385      0.731 %
   47     5.650000        0.73492147   +/-      0.00534072      0.727 %
   48     5.750000        0.67934998   +/-      0.00589418      0.868 %
   49     5.850000        0.64327370   +/-      0.00635179      0.987 %
   50     5.950000        0.62582770   +/-      0.00628768      1.005 %
   51     6.050000        0.62649309   +/-      0.00652131      1.041 %
   52     6.150000        0.64487071   +/-      0.00808926      1.254 %
   53     6.250000        0.68115640   +/-      0.00777453      1.141 %
   54     6.350000        0.73971995   +/-      0.00778600      1.053 %
   55     6.450000        0.82268120   +/-      0.00777992      0.946 %
   56     6.550000        0.93414270   +/-      0.00889938      0.953 %
   57     6.650000        1.07533351   +/-      0.01108313      1.031 %
   58     6.750000        1.24802364   +/-      0.01311732      1.051 %
   59     6.850000        1.44612565   +/-      0.01322265      0.914 %
   60     6.950000        1.66456155   +/-      0.01543711      0.927 %
   61     7.050000        1.89263509   +/-      0.01666553      0.881 %
   62     7.150000        2.12400894   +/-      0.01603612      0.755 %
   63     7.250000        2.35504198   +/-      0.01527476      0.649 %
   64     7.350000        2.58378831   +/-      0.01492539      0.578 %
   65     7.450000        2.80885688   +/-      0.01399926      0.498 %
   66     7.550000        3.02369861   +/-      0.01379092      0.456 %
   67     7.650000        3.21485161   +/-      0.01464145      0.455 %
   68     7.750000        3.36402856   +/-      0.01568872      0.466 %
   69     7.850000        3.44807562   +/-      0.01840084      0.534 %
   70     7.950000        3.45418740   +/-      0.01895607      0.549 %
   71     8.050000        3.38147250   +/-      0.02313108      0.684 %
   72     8.150000        3.24829159   +/-      0.02030678      0.625 %
   73     8.250000        3.06520494   +/-      0.01931927      0.630 %
   74     8.350000        2.85191604   +/-      0.01799409      0.631 %
   75     8.450000        2.63392723   +/-      0.01687952      0.641 %
   76     8.550000        2.41909878   +/-      0.01486571      0.615 %
   77     8.650000        2.21800454   +/-      0.01368324      0.617 %
   78     8.750000        2.03830624   +/-      0.01173773      0.576 %
   79     8.850000        1.88386850   +/-      0.01148631      0.610 %
   80     8.950000        1.75071739   +/-      0.00934090      0.534 %
   81     9.050000        1.64264771   +/-      0.00911542      0.555 %
   82     9.150000        1.55560356   +/-      0.00879069      0.565 %
   83     9.250000        1.48950073   +/-      0.00767647      0.515 %
   84     9.350000        1.44322808   +/-      0.00784653      0.544 %
   85     9.450000        1.41510836   +/-      0.00748086      0.529 %


ISOCELES    - OFF DIAGONAL- ET3(R, S, S)                                        
I=   36   R=  4.550000

   25     3.500000        0.00000000   +/-      0.00000000        NaN %
   26     3.550000        0.01095614   +/-      0.00051328      4.685 %
   27     3.650000        0.42001264   +/-      0.00435284      1.036 %
   28     3.750000        2.22055916   +/-      0.01290748      0.581 %
   29     3.850000        5.61888721   +/-      0.02372192      0.422 %
   30     3.950000        9.49541617   +/-      0.03014490      0.317 %
   31     4.050000       12.35893002   +/-      0.03255637      0.263 %
   32     4.150000       13.36327817   +/-      0.04806293      0.360 %
   33     4.250000       12.64474357   +/-      0.06973416      0.551 %
   34     4.350000       10.85174787   +/-      0.07763784      0.715 %
   35     4.450000        8.71711307   +/-      0.07610687      0.873 %
   36     4.550000        6.71149415   +/-      0.06499897      0.968 %
   37     4.650000        5.05941191   +/-      0.05539432      1.095 %
   38     4.750000        3.79517603   +/-      0.04145744      1.092 %
   39     4.850000        2.86595437   +/-      0.02955441      1.031 %
   40     4.950000        2.19294137   +/-      0.01918633      0.875 %
   41     5.050000        1.71316660   +/-      0.01492707      0.871 %
   42     5.150000        1.36527317   +/-      0.01135661      0.832 %
   43     5.250000        1.11274485   +/-      0.00780196      0.701 %
   44     5.350000        0.92861573   +/-      0.00736334      0.793 %
   45     5.450000        0.79525296   +/-      0.00683124      0.859 %
   46     5.550000        0.69772445   +/-      0.00562476      0.806 %
   47     5.650000        0.62828309   +/-      0.00528182      0.841 %
   48     5.750000        0.57960170   +/-      0.00516789      0.892 %
   49     5.850000        0.54921025   +/-      0.00588991      1.072 %
   50     5.950000        0.53504958   +/-      0.00427320      0.799 %
   51     6.050000        0.53530821   +/-      0.00484579      0.905 %
   52     6.150000        0.55150566   +/-      0.00638396      1.158 %
   53     6.250000        0.58416883   +/-      0.00579070      0.991 %
   54     6.350000        0.63641499   +/-      0.00737912      1.159 %
   55     6.450000        0.71059262   +/-      0.00780832      1.099 %
   56     6.550000        0.80792994   +/-      0.00920715      1.140 %
   57     6.650000        0.93296438   +/-      0.00961765      1.031 %
   58     6.750000        1.08309795   +/-      0.01208737      1.116 %
   59     6.850000        1.25707949   +/-      0.01329385      1.058 %
   60     6.950000        1.44787715   +/-      0.01372804      0.948 %
   61     7.050000        1.64692999   +/-      0.01373341      0.834 %
   62     7.150000        1.85011939   +/-      0.01401232      0.757 %
   63     7.250000        2.05117489   +/-      0.01411685      0.688 %
   64     7.350000        2.24955426   +/-      0.01355302      0.602 %
   65     7.450000        2.44537711   +/-      0.01369551      0.560 %
   66     7.550000        2.63274970   +/-      0.01343426      0.510 %
   67     7.650000        2.79774468   +/-      0.01409650      0.504 %
   68     7.750000        2.92183315   +/-      0.01455887      0.498 %
   69     7.850000        2.99041366   +/-      0.01582172      0.529 %
   70     7.950000        2.99061286   +/-      0.01834280      0.613 %
   71     8.050000        2.92484807   +/-      0.01939289      0.663 %
   72     8.150000        2.80435903   +/-      0.02011095      0.717 %
   73     8.250000        2.64534631   +/-      0.01766787      0.668 %
   74     8.350000        2.45818761   +/-      0.01676604      0.682 %
   75     8.450000        2.26888858   +/-      0.01471834      0.649 %
   76     8.550000        2.08164435   +/-      0.01340163      0.644 %
   77     8.650000        1.90805124   +/-      0.01209593      0.634 %
   78     8.750000        1.75319689   +/-      0.01091763      0.623 %
   79     8.850000        1.61892335   +/-      0.00989884      0.611 %
   80     8.950000        1.50361813   +/-      0.00826851      0.550 %
   81     9.050000        1.40982216   +/-      0.00851041      0.604 %
   82     9.150000        1.33560400   +/-      0.00765092      0.573 %
   83     9.250000        1.27976144   +/-      0.00683331      0.534 %
   84     9.350000        1.23997500   +/-      0.00647937      0.523 %
   85     9.450000        1.21689851   +/-      0.00646234      0.531 %


ISOCELES    - OFF DIAGONAL- ET3(R, S, S)                                        
I=   37   R=  4.650000

   25     3.500000        0.00000000   +/-      0.00000000        NaN %
   26     3.550000        0.00935437   +/-      0.00043004      4.597 %
   27     3.650000        0.36157578   +/-      0.00424728      1.175 %
   28     3.750000        1.92939949   +/-      0.01281428      0.664 %
   29     3.850000        4.90456963   +/-      0.02078336      0.424 %
   30     3.950000        8.31464238   +/-      0.02615008      0.315 %
   31     4.050000       10.82697809   +/-      0.02818249      0.260 %
   32     4.150000       11.70584930   +/-      0.03707175      0.317 %
   33     4.250000       11.05501225   +/-      0.06044267      0.547 %
   34     4.350000        9.47169494   +/-      0.06793949      0.717 %
   35     4.450000        7.59016068   +/-      0.06621010      0.872 %
   36     4.550000        5.83392003   +/-      0.05980407      1.025 %
   37     4.650000        4.37866105   +/-      0.05121078      1.170 %
   38     4.750000        3.27702481   +/-      0.03727280      1.137 %
   39     4.850000        2.46767633   +/-      0.02546170      1.032 %
   40     4.950000        1.88231562   +/-      0.02008961      1.067 %
   41     5.050000        1.46592255   +/-      0.01379908      0.941 %
   42     5.150000        1.16561913   +/-      0.00991836      0.851 %
   43     5.250000        0.94779288   +/-      0.00729798      0.770 %
   44     5.350000        0.78879474   +/-      0.00713970      0.905 %
   45     5.450000        0.67369612   +/-      0.00643731      0.956 %
   46     5.550000        0.59200584   +/-      0.00561830      0.949 %
   47     5.650000        0.53176695   +/-      0.00486631      0.915 %
   48     5.750000        0.49023688   +/-      0.00428247      0.874 %
   49     5.850000        0.46493007   +/-      0.00447197      0.962 %
   50     5.950000        0.45308142   +/-      0.00403651      0.891 %
   51     6.050000        0.45440870   +/-      0.00392327      0.863 %
   52     6.150000        0.46914894   +/-      0.00475949      1.014 %
   53     6.250000        0.49854738   +/-      0.00493106      0.989 %
   54     6.350000        0.54477465   +/-      0.00518973      0.953 %
   55     6.450000        0.60951064   +/-      0.00630336      1.034 %
   56     6.550000        0.69618595   +/-      0.00693373      0.996 %
   57     6.650000        0.80579295   +/-      0.00876732      1.088 %
   58     6.750000        0.93828203   +/-      0.01077578      1.148 %
   59     6.850000        1.08850335   +/-      0.01133971      1.042 %
   60     6.950000        1.25551714   +/-      0.01272953      1.014 %
   61     7.050000        1.42835342   +/-      0.01417782      0.993 %
   62     7.150000        1.60581515   +/-      0.01244509      0.775 %
   63     7.250000        1.78006147   +/-      0.01253133      0.704 %
   64     7.350000        1.95297581   +/-      0.01287679      0.659 %
   65     7.450000        2.11970773   +/-      0.01354985      0.639 %
   66     7.550000        2.28096724   +/-      0.01277019      0.560 %
   67     7.650000        2.42100304   +/-      0.01193694      0.493 %
   68     7.750000        2.52216282   +/-      0.01298149      0.515 %
   69     7.850000        2.57671939   +/-      0.01406638      0.546 %
   70     7.950000        2.57236441   +/-      0.01423339      0.553 %
   71     8.050000        2.51241946   +/-      0.01707501      0.680 %
   72     8.150000        2.40497466   +/-      0.01619169      0.673 %
   73     8.250000        2.26413938   +/-      0.01734422      0.766 %
   74     8.350000        2.10488519   +/-      0.01542354      0.733 %
   75     8.450000        1.93958866   +/-      0.01285646      0.663 %
   76     8.550000        1.77870017   +/-      0.01093687      0.615 %
   77     8.650000        1.62808037   +/-      0.01096436      0.673 %
   78     8.750000        1.49461215   +/-      0.00996589      0.667 %
   79     8.850000        1.37991180   +/-      0.00867709      0.629 %
   80     8.950000        1.28235973   +/-      0.00862667      0.673 %
   81     9.050000        1.20195145   +/-      0.00751117      0.625 %
   82     9.150000        1.13867693   +/-      0.00716709      0.629 %
   83     9.250000        1.09097383   +/-      0.00642115      0.589 %
   84     9.350000        1.05865019   +/-      0.00596941      0.564 %
   85     9.450000        1.03983853   +/-      0.00686607      0.660 %


ISOCELES    - OFF DIAGONAL- ET3(R, S, S)                                        
I=   38   R=  4.750000

   25     3.500000        0.00000000   +/-      0.00000000        NaN %
   26     3.550000        0.00803934   +/-      0.00043721      5.438 %
   27     3.650000        0.31381720   +/-      0.00423748      1.350 %
   28     3.750000        1.69269097   +/-      0.01484288      0.877 %
   29     3.850000        4.32264619   +/-      0.02347787      0.543 %
   30     3.950000        7.32688697   +/-      0.02407289      0.329 %
   31     4.050000        9.53681861   +/-      0.02500923      0.262 %
   32     4.150000       10.28674742   +/-      0.03270300      0.318 %
   33     4.250000        9.68822567   +/-      0.04854207      0.501 %
   34     4.350000        8.27652350   +/-      0.05640386      0.681 %
   35     4.450000        6.61355892   +/-      0.05728186      0.866 %
   36     4.550000        5.06241092   +/-      0.05235539      1.034 %
   37     4.650000        3.79390338   +/-      0.04222282      1.113 %
   38     4.750000        2.82879462   +/-      0.03328306      1.177 %
   39     4.850000        2.12109088   +/-      0.02290203      1.080 %
   40     4.950000        1.61558375   +/-      0.01681133      1.041 %
   41     5.050000        1.25319773   +/-      0.01234728      0.985 %
   42     5.150000        0.99294895   +/-      0.00936145      0.943 %
   43     5.250000        0.80846406   +/-      0.00787633      0.974 %
   44     5.350000        0.67126945   +/-      0.00661463      0.985 %
   45     5.450000        0.57283414   +/-      0.00581028      1.014 %
   46     5.550000        0.50069995   +/-      0.00527134      1.053 %
   47     5.650000        0.45085836   +/-      0.00408034      0.905 %
   48     5.750000        0.41547925   +/-      0.00384704      0.926 %
   49     5.850000        0.39437807   +/-      0.00401319      1.018 %
   50     5.950000        0.38548903   +/-      0.00349025      0.905 %
   51     6.050000        0.38689703   +/-      0.00366145      0.946 %
   52     6.150000        0.40085536   +/-      0.00407363      1.016 %
   53     6.250000        0.42637158   +/-      0.00500565      1.174 %
   54     6.350000        0.46774663   +/-      0.00502504      1.074 %
   55     6.450000        0.52535157   +/-      0.00518054      0.986 %
   56     6.550000        0.60331130   +/-      0.00608725      1.009 %
   57     6.650000        0.69875010   +/-      0.00867992      1.242 %
   58     6.750000        0.81550241   +/-      0.00922557      1.131 %
   59     6.850000        0.94913669   +/-      0.01061175      1.118 %
   60     6.950000        1.09215027   +/-      0.01105400      1.012 %
   61     7.050000        1.24417663   +/-      0.01154490      0.928 %
   62     7.150000        1.39862744   +/-      0.01143455      0.818 %
   63     7.250000        1.55130301   +/-      0.01160374      0.748 %
   64     7.350000        1.70070400   +/-      0.01091828      0.642 %
   65     7.450000        1.84586994   +/-      0.01147198      0.621 %
   66     7.550000        1.98307883   +/-      0.01016894      0.513 %
   67     7.650000        2.09830984   +/-      0.01055251      0.503 %
   68     7.750000        2.18376416   +/-      0.01163058      0.533 %
   69     7.850000        2.22558548   +/-      0.01222486      0.549 %
   70     7.950000        2.21822458   +/-      0.01198919      0.540 %
   71     8.050000        2.16126481   +/-      0.01429000      0.661 %
   72     8.150000        2.06577568   +/-      0.01479768      0.716 %
   73     8.250000        1.94327101   +/-      0.01432041      0.737 %
   74     8.350000        1.80258578   +/-      0.01348901      0.748 %
   75     8.450000        1.65969745   +/-      0.01191749      0.718 %
   76     8.550000        1.52014923   +/-      0.01065149      0.701 %
   77     8.650000        1.39171955   +/-      0.01040303      0.747 %
   78     8.750000        1.27680707   +/-      0.00900364      0.705 %
   79     8.850000        1.17820383   +/-      0.00801888      0.681 %
   80     8.950000        1.09504704   +/-      0.00779420      0.712 %
   81     9.050000        1.02674950   +/-      0.00693363      0.675 %
   82     9.150000        0.97201848   +/-      0.00664636      0.684 %
   83     9.250000        0.93200479   +/-      0.00607834      0.652 %
   84     9.350000        0.90452174   +/-      0.00565836      0.626 %
   85     9.450000        0.88945831   +/-      0.00574682      0.646 %


ISOCELES    - OFF DIAGONAL- ET3(R, S, S)                                        
I=   39   R=  4.850000

   25     3.500000        0.00000000   +/-      0.00000000        NaN %
   26     3.550000        0.00680186   +/-      0.00033294      4.895 %
   27     3.650000        0.27651249   +/-      0.00437219      1.581 %
   28     3.750000        1.50486170   +/-      0.01457582      0.969 %
   29     3.850000        3.85425545   +/-      0.02255440      0.585 %
   30     3.950000        6.52901966   +/-      0.02915212      0.447 %
   31     4.050000        8.47013328   +/-      0.02744586      0.324 %
   32     4.150000        9.11141227   +/-      0.02380476      0.261 %
   33     4.250000        8.55492131   +/-      0.03767051      0.440 %
   34     4.350000        7.28412119   +/-      0.04398001      0.604 %
   35     4.450000        5.78966583   +/-      0.04361040      0.753 %
   36     4.550000        4.41663794   +/-      0.03993204      0.904 %
   37     4.650000        3.29992949   +/-      0.03201172      0.970 %
   38     4.750000        2.45065313   +/-      0.02548209      1.040 %
   39     4.850000        1.83207979   +/-      0.02106421      1.150 %
   40     4.950000        1.39165869   +/-      0.01570300      1.128 %
   41     5.050000        1.07660040   +/-      0.01222620      1.136 %
   42     5.150000        0.85225103   +/-      0.00874812      1.026 %
   43     5.250000        0.69156699   +/-      0.00742362      1.073 %
   44     5.350000        0.57408762   +/-      0.00664881      1.158 %
   45     5.450000        0.48919040   +/-      0.00500613      1.023 %
   46     5.550000        0.42778010   +/-      0.00508145      1.188 %
   47     5.650000        0.38437970   +/-      0.00367712      0.957 %
   48     5.750000        0.35498200   +/-      0.00428785      1.208 %
   49     5.850000        0.33705480   +/-      0.00353073      1.048 %
   50     5.950000        0.32990969   +/-      0.00324469      0.984 %
   51     6.050000        0.33222353   +/-      0.00300036      0.903 %
   52     6.150000        0.34456445   +/-      0.00336216      0.976 %
   53     6.250000        0.36784282   +/-      0.00459725      1.250 %
   54     6.350000        0.40567554   +/-      0.00443108      1.092 %
   55     6.450000        0.45742188   +/-      0.00536866      1.174 %
   56     6.550000        0.52622475   +/-      0.00579063      1.100 %
   57     6.650000        0.61197240   +/-      0.00562730      0.920 %
   58     6.750000        0.71497542   +/-      0.00771425      1.079 %
   59     6.850000        0.83333287   +/-      0.00848731      1.018 %
   60     6.950000        0.96045072   +/-      0.00882778      0.919 %
   61     7.050000        1.09377285   +/-      0.01031282      0.943 %
   62     7.150000        1.22865595   +/-      0.01001854      0.815 %
   63     7.250000        1.36245100   +/-      0.00921924      0.677 %
   64     7.350000        1.49388505   +/-      0.00981871      0.657 %
   65     7.450000        1.62106431   +/-      0.01031608      0.636 %
   66     7.550000        1.73687044   +/-      0.00975822      0.562 %
   67     7.650000        1.83559736   +/-      0.00928558      0.506 %
   68     7.750000        1.90479545   +/-      0.00932822      0.490 %
   69     7.850000        1.93544714   +/-      0.01025387      0.530 %
   70     7.950000        1.92465386   +/-      0.01087478      0.565 %
   71     8.050000        1.87214735   +/-      0.01261501      0.674 %
   72     8.150000        1.78593585   +/-      0.01274104      0.713 %
   73     8.250000        1.67593960   +/-      0.01178401      0.703 %
   74     8.350000        1.55439465   +/-      0.01156256      0.744 %
   75     8.450000        1.42883739   +/-      0.00908679      0.636 %
   76     8.550000        1.30882703   +/-      0.00940801      0.719 %
   77     8.650000        1.19703998   +/-      0.00861221      0.719 %
   78     8.750000        1.09771004   +/-      0.00721628      0.657 %
   79     8.850000        1.01238741   +/-      0.00773073      0.764 %
   80     8.950000        0.94045463   +/-      0.00635910      0.676 %
   81     9.050000        0.88286005   +/-      0.00627492      0.711 %
   82     9.150000        0.83595709   +/-      0.00632510      0.757 %
   83     9.250000        0.80254079   +/-      0.00586616      0.731 %
   84     9.350000        0.77936923   +/-      0.00523378      0.672 %
   85     9.450000        0.76693603   +/-      0.00534235      0.697 %


ISOCELES    - OFF DIAGONAL- ET3(R, S, S)                                        
I=   40   R=  4.950000

   25     3.500000        0.00000000   +/-      0.00000000        NaN %
   26     3.550000        0.00593003   +/-      0.00039445      6.652 %
   27     3.650000        0.24601342   +/-      0.00332894      1.353 %
   28     3.750000        1.35552567   +/-      0.01380677      1.019 %
   29     3.850000        3.47885763   +/-      0.02447857      0.704 %
   30     3.950000        5.88706553   +/-      0.02923292      0.497 %
   31     4.050000        7.62478934   +/-      0.02782237      0.365 %
   32     4.150000        8.16733519   +/-      0.02065423      0.253 %
   33     4.250000        7.63556396   +/-      0.02797977      0.366 %
   34     4.350000        6.46628583   +/-      0.03425888      0.530 %
   35     4.450000        5.12212074   +/-      0.03592338      0.701 %
   36     4.550000        3.89105947   +/-      0.03191240      0.820 %
   37     4.650000        2.89547506   +/-      0.02568396      0.887 %
   38     4.750000        2.14489843   +/-      0.02344892      1.093 %
   39     4.850000        1.59727869   +/-      0.01867640      1.169 %
   40     4.950000        1.20969754   +/-      0.01465765      1.212 %
   41     5.050000        0.93303527   +/-      0.01125898      1.207 %
   42     5.150000        0.73726121   +/-      0.00756605      1.026 %
   43     5.250000        0.59735288   +/-      0.00705945      1.182 %
   44     5.350000        0.49559349   +/-      0.00542468      1.095 %
   45     5.450000        0.42088352   +/-      0.00515143      1.224 %
   46     5.550000        0.36796270   +/-      0.00458149      1.245 %
   47     5.650000        0.33139644   +/-      0.00400716      1.209 %
   48     5.750000        0.30649963   +/-      0.00401223      1.309 %
   49     5.850000        0.29172723   +/-      0.00378093      1.296 %
   50     5.950000        0.28488872   +/-      0.00258103      0.906 %
   51     6.050000        0.28846033   +/-      0.00311776      1.081 %
   52     6.150000        0.30106059   +/-      0.00375515      1.247 %
   53     6.250000        0.32241294   +/-      0.00345019      1.070 %
   54     6.350000        0.35545738   +/-      0.00385470      1.084 %
   55     6.450000        0.40312045   +/-      0.00459993      1.141 %
   56     6.550000        0.46510227   +/-      0.00513571      1.104 %
   57     6.650000        0.54189462   +/-      0.00602748      1.112 %
   58     6.750000        0.63466261   +/-      0.00666949      1.051 %
   59     6.850000        0.73972165   +/-      0.00769862      1.041 %
   60     6.950000        0.85308858   +/-      0.00845810      0.991 %
   61     7.050000        0.97270326   +/-      0.00867635      0.892 %
   62     7.150000        1.09162418   +/-      0.00759408      0.696 %
   63     7.250000        1.21288148   +/-      0.00839318      0.692 %
   64     7.350000        1.32883820   +/-      0.00807848      0.608 %
   65     7.450000        1.43933626   +/-      0.00922093      0.641 %
   66     7.550000        1.53982440   +/-      0.00771224      0.501 %
   67     7.650000        1.62168525   +/-      0.00743623      0.459 %
   68     7.750000        1.67879206   +/-      0.00714130      0.425 %
   69     7.850000        1.70202993   +/-      0.00892791      0.525 %
   70     7.950000        1.68691882   +/-      0.00769112      0.456 %
   71     8.050000        1.63696461   +/-      0.01146119      0.700 %
   72     8.150000        1.55941303   +/-      0.01079287      0.692 %
   73     8.250000        1.46153605   +/-      0.01038088      0.710 %
   74     8.350000        1.35369242   +/-      0.00883073      0.652 %
   75     8.450000        1.24297366   +/-      0.00768700      0.618 %
   76     8.550000        1.13824511   +/-      0.00756043      0.664 %
   77     8.650000        1.04035373   +/-      0.00710637      0.683 %
   78     8.750000        0.95337130   +/-      0.00683939      0.717 %
   79     8.850000        0.87913046   +/-      0.00621894      0.707 %
   80     8.950000        0.81716279   +/-      0.00657120      0.804 %
   81     9.050000        0.76623949   +/-      0.00553132      0.722 %
   82     9.150000        0.72696720   +/-      0.00609207      0.838 %
   83     9.250000        0.69740095   +/-      0.00559772      0.803 %
   84     9.350000        0.67775440   +/-      0.00539883      0.797 %
   85     9.450000        0.66804050   +/-      0.00503861      0.754 %


ISOCELES    - OFF DIAGONAL- ET3(R, S, S)                                        
I=   41   R=  5.050000

   25     3.500000        0.00000000   +/-      0.00000000        NaN %
   26     3.550000        0.00527453   +/-      0.00040781      7.732 %
   27     3.650000        0.22291497   +/-      0.00341360      1.531 %
   28     3.750000        1.23627861   +/-      0.01388822      1.123 %
   29     3.850000        3.18450228   +/-      0.02641741      0.830 %
   30     3.950000        5.38157221   +/-      0.03228888      0.600 %
   31     4.050000        6.94084999   +/-      0.02862842      0.412 %
   32     4.150000        7.40658432   +/-      0.02184155      0.295 %
   33     4.250000        6.89110662   +/-      0.02414404      0.350 %
   34     4.350000        5.81007472   +/-      0.02823097      0.486 %
   35     4.450000        4.57850597   +/-      0.03256366      0.711 %
   36     4.550000        3.46517762   +/-      0.02684532      0.775 %
   37     4.650000        2.56900598   +/-      0.02414229      0.940 %
   38     4.750000        1.89566486   +/-      0.02063156      1.088 %
   39     4.850000        1.40927578   +/-      0.01684752      1.195 %
   40     4.950000        1.06292563   +/-      0.01062640      1.000 %
   41     5.050000        0.81885016   +/-      0.01132815      1.383 %
   42     5.150000        0.64609487   +/-      0.00799828      1.238 %
   43     5.250000        0.52175339   +/-      0.00650767      1.247 %
   44     5.350000        0.43330495   +/-      0.00613407      1.416 %
   45     5.450000        0.36849443   +/-      0.00433954      1.178 %
   46     5.550000        0.32135851   +/-      0.00401124      1.248 %
   47     5.650000        0.28909244   +/-      0.00377592      1.306 %
   48     5.750000        0.26711210   +/-      0.00365709      1.369 %
   49     5.850000        0.25481619   +/-      0.00313325      1.230 %
   50     5.950000        0.25013080   +/-      0.00259053      1.036 %
   51     6.050000        0.25383175   +/-      0.00285048      1.123 %
   52     6.150000        0.26483377   +/-      0.00311839      1.177 %
   53     6.250000        0.28517982   +/-      0.00309249      1.084 %
   54     6.350000        0.31662293   +/-      0.00353573      1.117 %
   55     6.450000        0.36029266   +/-      0.00429976      1.193 %
   56     6.550000        0.41706221   +/-      0.00467931      1.122 %
   57     6.650000        0.48716248   +/-      0.00477529      0.980 %
   58     6.750000        0.57135628   +/-      0.00615855      1.078 %
   59     6.850000        0.66601122   +/-      0.00645126      0.969 %
   60     6.950000        0.76936528   +/-      0.00684570      0.890 %
   61     7.050000        0.87650182   +/-      0.00737453      0.841 %
   62     7.150000        0.98554413   +/-      0.00824900      0.837 %
   63     7.250000        1.09263819   +/-      0.00704147      0.644 %
   64     7.350000        1.19800094   +/-      0.00697243      0.582 %
   65     7.450000        1.29545375   +/-      0.00727872      0.562 %
   66     7.550000        1.38342170   +/-      0.00747226      0.540 %
   67     7.650000        1.45237925   +/-      0.00738659      0.509 %
   68     7.750000        1.49674812   +/-      0.00687195      0.459 %
   69     7.850000        1.51373106   +/-      0.00787157      0.520 %
   70     7.950000        1.49701588   +/-      0.00802858      0.536 %
   71     8.050000        1.44910005   +/-      0.00895802      0.618 %
   72     8.150000        1.37728589   +/-      0.00863427      0.627 %
   73     8.250000        1.28980095   +/-      0.00900412      0.698 %
   74     8.350000        1.19304217   +/-      0.00841372      0.705 %
   75     8.450000        1.09432180   +/-      0.00697990      0.638 %
   76     8.550000        1.00036498   +/-      0.00690854      0.691 %
   77     8.650000        0.91427103   +/-      0.00637280      0.697 %
   78     8.750000        0.83869518   +/-      0.00585017      0.698 %
   79     8.850000        0.77292576   +/-      0.00597223      0.773 %
   80     8.950000        0.71845213   +/-      0.00580316      0.808 %
   81     9.050000        0.67418264   +/-      0.00580158      0.861 %
   82     9.150000        0.63936292   +/-      0.00520327      0.814 %
   83     9.250000        0.61455513   +/-      0.00521320      0.848 %
   84     9.350000        0.59793706   +/-      0.00480416      0.803 %
   85     9.450000        0.58889716   +/-      0.00450410      0.765 %


ISOCELES    - OFF DIAGONAL- ET3(R, S, S)                                        
I=   42   R=  5.150000

   25     3.500000        0.00000000   +/-      0.00000000        NaN %
   26     3.550000        0.00484930   +/-      0.00042361      8.736 %
   27     3.650000        0.20502778   +/-      0.00367777      1.794 %
   28     3.750000        1.14575867   +/-      0.01261941      1.101 %
   29     3.850000        2.95491328   +/-      0.02590875      0.877 %
   30     3.950000        4.99097962   +/-      0.03375425      0.676 %
   31     4.050000        6.41562339   +/-      0.03229128      0.503 %
   32     4.150000        6.80886254   +/-      0.02873388      0.422 %
   33     4.250000        6.30006704   +/-      0.02320314      0.368 %
   34     4.350000        5.28533655   +/-      0.02404000      0.455 %
   35     4.450000        4.14627061   +/-      0.02631394      0.635 %
   36     4.550000        3.12394581   +/-      0.02691916      0.862 %
   37     4.650000        2.30558248   +/-      0.02029466      0.880 %
   38     4.750000        1.69665543   +/-      0.01712029      1.009 %
   39     4.850000        1.25761337   +/-      0.01393308      1.108 %
   40     4.950000        0.94654963   +/-      0.00978074      1.033 %
   41     5.050000        0.72688487   +/-      0.00842780      1.159 %
   42     5.150000        0.57348442   +/-      0.00805297      1.404 %
   43     5.250000        0.46211195   +/-      0.00644110      1.394 %
   44     5.350000        0.38342251   +/-      0.00538740      1.405 %
   45     5.450000        0.32599456   +/-      0.00463176      1.421 %
   46     5.550000        0.28428195   +/-      0.00436690      1.536 %
   47     5.650000        0.25569217   +/-      0.00312131      1.221 %
   48     5.750000        0.23648820   +/-      0.00323703      1.369 %
   49     5.850000        0.22557353   +/-      0.00277302      1.229 %
   50     5.950000        0.22244328   +/-      0.00267666      1.203 %
   51     6.050000        0.22661263   +/-      0.00249466      1.101 %
   52     6.150000        0.23763225   +/-      0.00322807      1.358 %
   53     6.250000        0.25675210   +/-      0.00215284      0.838 %
   54     6.350000        0.28643200   +/-      0.00322187      1.125 %
   55     6.450000        0.32697788   +/-      0.00330556      1.011 %
   56     6.550000        0.37951518   +/-      0.00327586      0.863 %
   57     6.650000        0.44490301   +/-      0.00439137      0.987 %
   58     6.750000        0.52166798   +/-      0.00496112      0.951 %
   59     6.850000        0.60862799   +/-      0.00510182      0.838 %
   60     6.950000        0.70344673   +/-      0.00556396      0.791 %
   61     7.050000        0.80206824   +/-      0.00610532      0.761 %
   62     7.150000        0.90223232   +/-      0.00569306      0.631 %
   63     7.250000        0.99998771   +/-      0.00604386      0.604 %
   64     7.350000        1.09500522   +/-      0.00580631      0.530 %
   65     7.450000        1.18235805   +/-      0.00646670      0.547 %
   66     7.550000        1.25919973   +/-      0.00658593      0.523 %
   67     7.650000        1.31849766   +/-      0.00748513      0.568 %
   68     7.750000        1.35512955   +/-      0.00657023      0.485 %
   69     7.850000        1.36475956   +/-      0.00694520      0.509 %
   70     7.950000        1.34522971   +/-      0.00671249      0.499 %
   71     8.050000        1.29892401   +/-      0.00762515      0.587 %
   72     8.150000        1.23241901   +/-      0.00770888      0.626 %
   73     8.250000        1.15291678   +/-      0.00730110      0.633 %
   74     8.350000        1.06452712   +/-      0.00733181      0.689 %
   75     8.450000        0.97609115   +/-      0.00580251      0.594 %
   76     8.550000        0.89177103   +/-      0.00573712      0.643 %
   77     8.650000        0.81532983   +/-      0.00569362      0.698 %
   78     8.750000        0.74715092   +/-      0.00485977      0.650 %
   79     8.850000        0.68842848   +/-      0.00512434      0.744 %
   80     8.950000        0.64007957   +/-      0.00582574      0.910 %
   81     9.050000        0.60123956   +/-      0.00530663      0.883 %
   82     9.150000        0.57060966   +/-      0.00521873      0.915 %
   83     9.250000        0.54873185   +/-      0.00477486      0.870 %
   84     9.350000        0.53473942   +/-      0.00481377      0.900 %
   85     9.450000        0.52700396   +/-      0.00460585      0.874 %


ISOCELES    - OFF DIAGONAL- ET3(R, S, S)                                        
I=   43   R=  5.250000

   25     3.500000        0.00000000   +/-      0.00000000        NaN %
   26     3.550000        0.00433355   +/-      0.00021658      4.998 %
   27     3.650000        0.18926856   +/-      0.00331994      1.754 %
   28     3.750000        1.07482917   +/-      0.01202169      1.118 %
   29     3.850000        2.78106039   +/-      0.02929813      1.053 %
   30     3.950000        4.69100191   +/-      0.03663934      0.781 %
   31     4.050000        6.00356647   +/-      0.03401876      0.567 %
   32     4.150000        6.34174247   +/-      0.02858833      0.451 %
   33     4.250000        5.83747891   +/-      0.02301305      0.394 %
   34     4.350000        4.86735069   +/-      0.01883523      0.387 %
   35     4.450000        3.80257535   +/-      0.02290952      0.602 %
   36     4.550000        2.85103784   +/-      0.02078264      0.729 %
   37     4.650000        2.09723610   +/-      0.01624408      0.775 %
   38     4.750000        1.53734984   +/-      0.01397913      0.909 %
   39     4.850000        1.13652539   +/-      0.01210890      1.065 %
   40     4.950000        0.85415191   +/-      0.00973040      1.139 %
   41     5.050000        0.65556516   +/-      0.00713369      1.088 %
   42     5.150000        0.51501379   +/-      0.00673066      1.307 %
   43     5.250000        0.41463513   +/-      0.00774488      1.868 %
   44     5.350000        0.34344609   +/-      0.00658791      1.918 %
   45     5.450000        0.29225567   +/-      0.00506708      1.734 %
   46     5.550000        0.25587577   +/-      0.00396487      1.550 %
   47     5.650000        0.22984006   +/-      0.00363374      1.581 %
   48     5.750000        0.21285349   +/-      0.00331131      1.556 %
   49     5.850000        0.20408819   +/-      0.00301405      1.477 %
   50     5.950000        0.20101348   +/-      0.00305200      1.518 %
   51     6.050000        0.20478192   +/-      0.00267842      1.308 %
   52     6.150000        0.21617728   +/-      0.00290785      1.345 %
   53     6.250000        0.23521459   +/-      0.00293643      1.248 %
   54     6.350000        0.26275954   +/-      0.00309540      1.178 %
   55     6.450000        0.30141187   +/-      0.00297609      0.987 %
   56     6.550000        0.35023404   +/-      0.00349937      0.999 %
   57     6.650000        0.41156474   +/-      0.00415776      1.010 %
   58     6.750000        0.48326829   +/-      0.00446836      0.925 %
   59     6.850000        0.56424281   +/-      0.00471853      0.836 %
   60     6.950000        0.65276771   +/-      0.00410387      0.629 %
   61     7.050000        0.74495509   +/-      0.00426722      0.573 %
   62     7.150000        0.83817222   +/-      0.00422678      0.504 %
   63     7.250000        0.92951053   +/-      0.00485046      0.522 %
   64     7.350000        1.01681296   +/-      0.00498288      0.490 %
   65     7.450000        1.09594913   +/-      0.00557136      0.508 %
   66     7.550000        1.16273022   +/-      0.00622890      0.536 %
   67     7.650000        1.21294094   +/-      0.00658115      0.543 %
   68     7.750000        1.24271733   +/-      0.00669381      0.539 %
   69     7.850000        1.24642078   +/-      0.00628508      0.504 %
   70     7.950000        1.22556670   +/-      0.00620502      0.506 %
   71     8.050000        1.18045117   +/-      0.00645954      0.547 %
   72     8.150000        1.11760032   +/-      0.00657608      0.588 %
   73     8.250000        1.04375432   +/-      0.00681282      0.653 %
   74     8.350000        0.96334632   +/-      0.00661151      0.686 %
   75     8.450000        0.88266057   +/-      0.00597542      0.677 %
   76     8.550000        0.80598291   +/-      0.00517862      0.643 %
   77     8.650000        0.73566810   +/-      0.00561293      0.763 %
   78     8.750000        0.67504878   +/-      0.00520638      0.771 %
   79     8.850000        0.62239863   +/-      0.00500245      0.804 %
   80     8.950000        0.57857496   +/-      0.00520780      0.900 %
   81     9.050000        0.54337116   +/-      0.00489753      0.901 %
   82     9.150000        0.51689710   +/-      0.00506317      0.980 %
   83     9.250000        0.49643124   +/-      0.00458898      0.924 %
   84     9.350000        0.48431878   +/-      0.00449328      0.928 %
   85     9.450000        0.47892192   +/-      0.00457841      0.956 %


ISOCELES    - OFF DIAGONAL- ET3(R, S, S)                                        
I=   44   R=  5.350000

   25     3.500000        0.00000000   +/-      0.00000000        NaN %
   26     3.550000        0.00410603   +/-      0.00027034      6.584 %
   27     3.650000        0.17886164   +/-      0.00295205      1.650 %
   28     3.750000        1.02349006   +/-      0.01079315      1.055 %
   29     3.850000        2.65580379   +/-      0.02696910      1.015 %
   30     3.950000        4.46973220   +/-      0.03958059      0.886 %
   31     4.050000        5.69661706   +/-      0.04039825      0.709 %
   32     4.150000        5.98395536   +/-      0.02900973      0.485 %
   33     4.250000        5.47993899   +/-      0.02555119      0.466 %
   34     4.350000        4.54740293   +/-      0.01876277      0.413 %
   35     4.450000        3.53184609   +/-      0.01642891      0.465 %
   36     4.550000        2.63701227   +/-      0.01547517      0.587 %
   37     4.650000        1.93233454   +/-      0.01387576      0.718 %
   38     4.750000        1.41359735   +/-      0.01170357      0.828 %
   39     4.850000        1.04027544   +/-      0.00929638      0.894 %
   40     4.950000        0.77940448   +/-      0.00728610      0.935 %
   41     5.050000        0.59797608   +/-      0.00649240      1.086 %
   42     5.150000        0.46935674   +/-      0.00556894      1.187 %
   43     5.250000        0.37800277   +/-      0.00678515      1.795 %
   44     5.350000        0.31208720   +/-      0.00567907      1.820 %
   45     5.450000        0.26537938   +/-      0.00481448      1.814 %
   46     5.550000        0.23277409   +/-      0.00423507      1.819 %
   47     5.650000        0.20930027   +/-      0.00366025      1.749 %
   48     5.750000        0.19471422   +/-      0.00324721      1.668 %
   49     5.850000        0.18659311   +/-      0.00306781      1.644 %
   50     5.950000        0.18441114   +/-      0.00304654      1.652 %
   51     6.050000        0.18888864   +/-      0.00249491      1.321 %
   52     6.150000        0.19976817   +/-      0.00341342      1.709 %
   53     6.250000        0.21855421   +/-      0.00276485      1.265 %
   54     6.350000        0.24536052   +/-      0.00334832      1.365 %
   55     6.450000        0.28195995   +/-      0.00263141      0.933 %
   56     6.550000        0.32869101   +/-      0.00325690      0.991 %
   57     6.650000        0.38665512   +/-      0.00388087      1.004 %
   58     6.750000        0.45479610   +/-      0.00408635      0.899 %
   59     6.850000        0.53143471   +/-      0.00412106      0.775 %
   60     6.950000        0.61502766   +/-      0.00401256      0.652 %
   61     7.050000        0.70318180   +/-      0.00363217      0.517 %
   62     7.150000        0.79147196   +/-      0.00376274      0.475 %
   63     7.250000        0.87649942   +/-      0.00335005      0.382 %
   64     7.350000        0.95757981   +/-      0.00398722      0.416 %
   65     7.450000        1.02921776   +/-      0.00478763      0.465 %
   66     7.550000        1.09017744   +/-      0.00564212      0.518 %
   67     7.650000        1.13305108   +/-      0.00565137      0.499 %
   68     7.750000        1.15549005   +/-      0.00600926      0.520 %
   69     7.850000        1.15482993   +/-      0.00613820      0.532 %
   70     7.950000        1.13113588   +/-      0.00623654      0.551 %
   71     8.050000        1.08823007   +/-      0.00575846      0.529 %
   72     8.150000        1.02818130   +/-      0.00639556      0.622 %
   73     8.250000        0.95827661   +/-      0.00586130      0.612 %
   74     8.350000        0.88284040   +/-      0.00606475      0.687 %
   75     8.450000        0.80892445   +/-      0.00569770      0.704 %
   76     8.550000        0.73826651   +/-      0.00514943      0.698 %
   77     8.650000        0.67466857   +/-      0.00481509      0.714 %
   78     8.750000        0.61825484   +/-      0.00481220      0.778 %
   79     8.850000        0.57026283   +/-      0.00522330      0.916 %
   80     8.950000        0.53010033   +/-      0.00469004      0.885 %
   81     9.050000        0.49842213   +/-      0.00451307      0.905 %
   82     9.150000        0.47432370   +/-      0.00471672      0.994 %
   83     9.250000        0.45631368   +/-      0.00442927      0.971 %
   84     9.350000        0.44540433   +/-      0.00428404      0.962 %
   85     9.450000        0.44094676   +/-      0.00406019      0.921 %


ISOCELES    - OFF DIAGONAL- ET3(R, S, S)                                        
I=   45   R=  5.450000

   25     3.500000        0.00000000   +/-      0.00000000        NaN %
   26     3.550000        0.00377150   +/-      0.00028386      7.526 %
   27     3.650000        0.17078072   +/-      0.00286536      1.678 %
   28     3.750000        0.98544126   +/-      0.01113294      1.130 %
   29     3.850000        2.56740830   +/-      0.02870388      1.118 %
   30     3.950000        4.31613282   +/-      0.04134564      0.958 %
   31     4.050000        5.47668195   +/-      0.04117219      0.752 %
   32     4.150000        5.72122757   +/-      0.03549253      0.620 %
   33     4.250000        5.20971794   +/-      0.02512699      0.482 %
   34     4.350000        4.29879586   +/-      0.01797023      0.418 %
   35     4.450000        3.32346531   +/-      0.01509726      0.454 %
   36     4.550000        2.46940616   +/-      0.01372463      0.556 %
   37     4.650000        1.80426523   +/-      0.01115633      0.618 %
   38     4.750000        1.31424371   +/-      0.00973753      0.741 %
   39     4.850000        0.96606961   +/-      0.00845299      0.875 %
   40     4.950000        0.72148843   +/-      0.00629361      0.872 %
   41     5.050000        0.55231238   +/-      0.00626042      1.133 %
   42     5.150000        0.43332851   +/-      0.00519589      1.199 %
   43     5.250000        0.34829039   +/-      0.00540994      1.553 %
   44     5.350000        0.28771413   +/-      0.00526468      1.830 %
   45     5.450000        0.24432995   +/-      0.00481474      1.971 %
   46     5.550000        0.21429985   +/-      0.00423194      1.975 %
   47     5.650000        0.19380875   +/-      0.00389918      2.012 %
   48     5.750000        0.18012388   +/-      0.00318600      1.769 %
   49     5.850000        0.17322394   +/-      0.00299386      1.728 %
   50     5.950000        0.17180746   +/-      0.00284961      1.659 %
   51     6.050000        0.17700097   +/-      0.00275164      1.555 %
   52     6.150000        0.18822288   +/-      0.00299322      1.590 %
   53     6.250000        0.20704079   +/-      0.00263230      1.271 %
   54     6.350000        0.23284782   +/-      0.00281685      1.210 %
   55     6.450000        0.26784708   +/-      0.00307234      1.147 %
   56     6.550000        0.31318185   +/-      0.00309170      0.987 %
   57     6.650000        0.36890139   +/-      0.00363615      0.986 %
   58     6.750000        0.43414348   +/-      0.00358522      0.826 %
   59     6.850000        0.50732441   +/-      0.00377612      0.744 %
   60     6.950000        0.58812761   +/-      0.00396776      0.675 %
   61     7.050000        0.67256147   +/-      0.00430970      0.641 %
   62     7.150000        0.75782801   +/-      0.00306980      0.405 %
   63     7.250000        0.83954025   +/-      0.00333833      0.398 %
   64     7.350000        0.91566326   +/-      0.00263098      0.287 %
   65     7.450000        0.98136627   +/-      0.00356290      0.363 %
   66     7.550000        1.03466882   +/-      0.00421514      0.407 %
   67     7.650000        1.07147182   +/-      0.00484042      0.452 %
   68     7.750000        1.08848949   +/-      0.00593348      0.545 %
   69     7.850000        1.08315228   +/-      0.00641140      0.592 %
   70     7.950000        1.05855681   +/-      0.00494292      0.467 %
   71     8.050000        1.01510160   +/-      0.00609902      0.601 %
   72     8.150000        0.95789553   +/-      0.00523821      0.547 %
   73     8.250000        0.89200666   +/-      0.00568904      0.638 %
   74     8.350000        0.82168173   +/-      0.00506047      0.616 %
   75     8.450000        0.75209399   +/-      0.00571104      0.759 %
   76     8.550000        0.68652904   +/-      0.00509526      0.742 %
   77     8.650000        0.62706265   +/-      0.00452065      0.721 %
   78     8.750000        0.57490109   +/-      0.00459898      0.800 %
   79     8.850000        0.52986060   +/-      0.00474550      0.896 %
   80     8.950000        0.49352322   +/-      0.00440637      0.893 %
   81     9.050000        0.46376261   +/-      0.00431566      0.931 %
   82     9.150000        0.44166877   +/-      0.00475872      1.077 %
   83     9.250000        0.42522330   +/-      0.00439236      1.033 %
   84     9.350000        0.41589279   +/-      0.00419301      1.008 %
   85     9.450000        0.41168235   +/-      0.00434161      1.055 %


ISOCELES    - OFF DIAGONAL- ET3(R, S, S)                                        
I=   46   R=  5.550000

   25     3.500000        0.00000000   +/-      0.00000000        NaN %
   26     3.550000        0.00345045   +/-      0.00024126      6.992 %
   27     3.650000        0.16419662   +/-      0.00276304      1.683 %
   28     3.750000        0.96170714   +/-      0.01210252      1.258 %
   29     3.850000        2.51453424   +/-      0.02944121      1.171 %
   30     3.950000        4.21580101   +/-      0.03946112      0.936 %
   31     4.050000        5.33522782   +/-      0.04527965      0.849 %
   32     4.150000        5.54298122   +/-      0.03936595      0.710 %
   33     4.250000        5.01764075   +/-      0.02644452      0.527 %
   34     4.350000        4.11709114   +/-      0.02080101      0.505 %
   35     4.450000        3.16708029   +/-      0.01328210      0.419 %
   36     4.550000        2.34635376   +/-      0.01152948      0.491 %
   37     4.650000        1.70511067   +/-      0.01101246      0.646 %
   38     4.750000        1.23810323   +/-      0.00859980      0.695 %
   39     4.850000        0.90880479   +/-      0.00687281      0.756 %
   40     4.950000        0.67860540   +/-      0.00531739      0.784 %
   41     5.050000        0.51777272   +/-      0.00583174      1.126 %
   42     5.150000        0.40467474   +/-      0.00505692      1.250 %
   43     5.250000        0.32589458   +/-      0.00535271      1.642 %
   44     5.350000        0.26905983   +/-      0.00498982      1.855 %
   45     5.450000        0.22898748   +/-      0.00467445      2.041 %
   46     5.550000        0.20122949   +/-      0.00484515      2.408 %
   47     5.650000        0.18162755   +/-      0.00361916      1.993 %
   48     5.750000        0.16945160   +/-      0.00350608      2.069 %
   49     5.850000        0.16374386   +/-      0.00312376      1.908 %
   50     5.950000        0.16303980   +/-      0.00271710      1.667 %
   51     6.050000        0.16815303   +/-      0.00254945      1.516 %
   52     6.150000        0.18009847   +/-      0.00308209      1.711 %
   53     6.250000        0.19842954   +/-      0.00262454      1.323 %
   54     6.350000        0.22396053   +/-      0.00283304      1.265 %
   55     6.450000        0.25898624   +/-      0.00279291      1.078 %
   56     6.550000        0.30287823   +/-      0.00271560      0.897 %
   57     6.650000        0.35737216   +/-      0.00377794      1.057 %
   58     6.750000        0.42028340   +/-      0.00395539      0.941 %
   59     6.850000        0.49224628   +/-      0.00469366      0.954 %
   60     6.950000        0.57108479   +/-      0.00434212      0.760 %
   61     7.050000        0.65367222   +/-      0.00388503      0.594 %
   62     7.150000        0.73603315   +/-      0.00422890      0.575 %
   63     7.250000        0.81656747   +/-      0.00362488      0.444 %
   64     7.350000        0.88925215   +/-      0.00426489      0.480 %
   65     7.450000        0.94960799   +/-      0.00483163      0.509 %
   66     7.550000        0.99742636   +/-      0.00478745      0.480 %
   67     7.650000        1.02713932   +/-      0.00465482      0.453 %
   68     7.750000        1.03865234   +/-      0.00564921      0.544 %
   69     7.850000        1.03155079   +/-      0.00561864      0.545 %
   70     7.950000        1.00449976   +/-      0.00481500      0.479 %
   71     8.050000        0.96071905   +/-      0.00577491      0.601 %
   72     8.150000        0.90511743   +/-      0.00565819      0.625 %
   73     8.250000        0.84212645   +/-      0.00510542      0.606 %
   74     8.350000        0.77443084   +/-      0.00527509      0.681 %
   75     8.450000        0.70907977   +/-      0.00504468      0.711 %
   76     8.550000        0.64730589   +/-      0.00456889      0.706 %
   77     8.650000        0.59088778   +/-      0.00447514      0.757 %
   78     8.750000        0.54198250   +/-      0.00442169      0.816 %
   79     8.850000        0.50017516   +/-      0.00490773      0.981 %
   80     8.950000        0.46546229   +/-      0.00446841      0.960 %
   81     9.050000        0.43785953   +/-      0.00456090      1.042 %
   82     9.150000        0.41703964   +/-      0.00397499      0.953 %
   83     9.250000        0.40254920   +/-      0.00431510      1.072 %
   84     9.350000        0.39390955   +/-      0.00417656      1.060 %
   85     9.450000        0.39029504   +/-      0.00418984      1.074 %


ISOCELES    - OFF DIAGONAL- ET3(R, S, S)                                        
I=   47   R=  5.650000

   25     3.500000        0.00000000   +/-      0.00000000        NaN %
   26     3.550000        0.00342430   +/-      0.00018812      5.494 %
   27     3.650000        0.16066818   +/-      0.00297067      1.849 %
   28     3.750000        0.95176921   +/-      0.01242747      1.306 %
   29     3.850000        2.49675144   +/-      0.02684214      1.075 %
   30     3.950000        4.18205771   +/-      0.04131336      0.988 %
   31     4.050000        5.26173455   +/-      0.04631232      0.880 %
   32     4.150000        5.44116158   +/-      0.03953003      0.726 %
   33     4.250000        4.89516312   +/-      0.03080127      0.629 %
   34     4.350000        3.99349430   +/-      0.02226288      0.557 %
   35     4.450000        3.05655567   +/-      0.01366733      0.447 %
   36     4.550000        2.25490639   +/-      0.01175859      0.521 %
   37     4.650000        1.63260372   +/-      0.00820516      0.503 %
   38     4.750000        1.18377666   +/-      0.00681361      0.576 %
   39     4.850000        0.86683237   +/-      0.00609343      0.703 %
   40     4.950000        0.64529511   +/-      0.00527901      0.818 %
   41     5.050000        0.49137028   +/-      0.00423378      0.862 %
   42     5.150000        0.38422768   +/-      0.00456986      1.189 %
   43     5.250000        0.30933500   +/-      0.00458569      1.482 %
   44     5.350000        0.25558410   +/-      0.00424606      1.661 %
   45     5.450000        0.21731178   +/-      0.00404826      1.863 %
   46     5.550000        0.19045826   +/-      0.00401723      2.109 %
   47     5.650000        0.17277297   +/-      0.00370085      2.142 %
   48     5.750000        0.16173352   +/-      0.00301804      1.866 %
   49     5.850000        0.15663667   +/-      0.00309734      1.977 %
   50     5.950000        0.15701265   +/-      0.00302863      1.929 %
   51     6.050000        0.16287368   +/-      0.00267069      1.640 %
   52     6.150000        0.17502839   +/-      0.00270220      1.544 %
   53     6.250000        0.19319796   +/-      0.00290218      1.502 %
   54     6.350000        0.21888652   +/-      0.00288091      1.316 %
   55     6.450000        0.25389102   +/-      0.00308141      1.214 %
   56     6.550000        0.29717839   +/-      0.00244172      0.822 %
   57     6.650000        0.35029350   +/-      0.00293789      0.839 %
   58     6.750000        0.41327332   +/-      0.00287119      0.695 %
   59     6.850000        0.48479590   +/-      0.00315578      0.651 %
   60     6.950000        0.56247861   +/-      0.00404010      0.718 %
   61     7.050000        0.64454231   +/-      0.00452473      0.702 %
   62     7.150000        0.72726368   +/-      0.00468464      0.644 %
   63     7.250000        0.80539332   +/-      0.00497063      0.617 %
   64     7.350000        0.87500971   +/-      0.00426588      0.488 %
   65     7.450000        0.93193518   +/-      0.00558663      0.599 %
   66     7.550000        0.97382795   +/-      0.00599579      0.616 %
   67     7.650000        0.99891323   +/-      0.00541323      0.542 %
   68     7.750000        1.00577434   +/-      0.00503272      0.500 %
   69     7.850000        0.99527769   +/-      0.00534281      0.537 %
   70     7.950000        0.96517217   +/-      0.00566947      0.587 %
   71     8.050000        0.92155520   +/-      0.00475786      0.516 %
   72     8.150000        0.86728090   +/-      0.00474803      0.547 %
   73     8.250000        0.80499377   +/-      0.00486305      0.604 %
   74     8.350000        0.74047929   +/-      0.00459056      0.620 %
   75     8.450000        0.67782107   +/-      0.00484608      0.715 %
   76     8.550000        0.61919298   +/-      0.00445008      0.719 %
   77     8.650000        0.56514594   +/-      0.00446427      0.790 %
   78     8.750000        0.51801777   +/-      0.00413177      0.798 %
   79     8.850000        0.47794059   +/-      0.00390035      0.816 %
   80     8.950000        0.44551817   +/-      0.00421544      0.946 %
   81     9.050000        0.41940582   +/-      0.00399565      0.953 %
   82     9.150000        0.40015550   +/-      0.00376631      0.941 %
   83     9.250000        0.38617101   +/-      0.00382356      0.990 %
   84     9.350000        0.37891848   +/-      0.00414652      1.094 %
   85     9.450000        0.37554183   +/-      0.00409942      1.092 %


ISOCELES    - OFF DIAGONAL- ET3(R, S, S)                                        
I=   48   R=  5.750000

   25     3.500000        0.00000000   +/-      0.00000000        NaN %
   26     3.550000        0.00329338   +/-      0.00026698      8.107 %
   27     3.650000        0.15841316   +/-      0.00248685      1.570 %
   28     3.750000        0.95225099   +/-      0.01235107      1.297 %
   29     3.850000        2.50715312   +/-      0.02816795      1.124 %
   30     3.950000        4.19413691   +/-      0.04303616      1.026 %
   31     4.050000        5.25490800   +/-      0.04702369      0.895 %
   32     4.150000        5.40043627   +/-      0.03834030      0.710 %
   33     4.250000        4.83377624   +/-      0.03296744      0.682 %
   34     4.350000        3.92516376   +/-      0.02411370      0.614 %
   35     4.450000        2.98860871   +/-      0.01506107      0.504 %
   36     4.550000        2.19599054   +/-      0.01129544      0.514 %
   37     4.650000        1.58610491   +/-      0.00884273      0.558 %
   38     4.750000        1.14463534   +/-      0.00554053      0.484 %
   39     4.850000        0.83621870   +/-      0.00526097      0.629 %
   40     4.950000        0.62279341   +/-      0.00467079      0.750 %
   41     5.050000        0.47393495   +/-      0.00514204      1.085 %
   42     5.150000        0.36891476   +/-      0.00456192      1.237 %
   43     5.250000        0.29683896   +/-      0.00428174      1.442 %
   44     5.350000        0.24550362   +/-      0.00385711      1.571 %
   45     5.450000        0.20909660   +/-      0.00401873      1.922 %
   46     5.550000        0.18406435   +/-      0.00348344      1.893 %
   47     5.650000        0.16682418   +/-      0.00330244      1.980 %
   48     5.750000        0.15733149   +/-      0.00381802      2.427 %
   49     5.850000        0.15250418   +/-      0.00319886      2.098 %
   50     5.950000        0.15353614   +/-      0.00284819      1.855 %
   51     6.050000        0.16021247   +/-      0.00276648      1.727 %
   52     6.150000        0.17272188   +/-      0.00265562      1.538 %
   53     6.250000        0.19163524   +/-      0.00267949      1.398 %
   54     6.350000        0.21793785   +/-      0.00275108      1.262 %
   55     6.450000        0.25241942   +/-      0.00279325      1.107 %
   56     6.550000        0.29576942   +/-      0.00292413      0.989 %
   57     6.650000        0.34925464   +/-      0.00286521      0.820 %
   58     6.750000        0.41178279   +/-      0.00336081      0.816 %
   59     6.850000        0.48381512   +/-      0.00419582      0.867 %
   60     6.950000        0.56209663   +/-      0.00456914      0.813 %
   61     7.050000        0.64520856   +/-      0.00478977      0.742 %
   62     7.150000        0.72813184   +/-      0.00493095      0.677 %
   63     7.250000        0.80579863   +/-      0.00537876      0.668 %
   64     7.350000        0.87247268   +/-      0.00542946      0.622 %
   65     7.450000        0.92625498   +/-      0.00595656      0.643 %
   66     7.550000        0.96375461   +/-      0.00607036      0.630 %
   67     7.650000        0.98388568   +/-      0.00563217      0.572 %
   68     7.750000        0.98661230   +/-      0.00632821      0.641 %
   69     7.850000        0.97188876   +/-      0.00511844      0.527 %
   70     7.950000        0.94045624   +/-      0.00539977      0.574 %
   71     8.050000        0.89545145   +/-      0.00580202      0.648 %
   72     8.150000        0.84177841   +/-      0.00477558      0.567 %
   73     8.250000        0.78095063   +/-      0.00478653      0.613 %
   74     8.350000        0.71768553   +/-      0.00458156      0.638 %
   75     8.450000        0.65670674   +/-      0.00417397      0.636 %
   76     8.550000        0.59955451   +/-      0.00463805      0.774 %
   77     8.650000        0.54775295   +/-      0.00422184      0.771 %
   78     8.750000        0.50265873   +/-      0.00412356      0.820 %
   79     8.850000        0.46466297   +/-      0.00411297      0.885 %
   80     8.950000        0.43290561   +/-      0.00415275      0.959 %
   81     9.050000        0.40802712   +/-      0.00402609      0.987 %
   82     9.150000        0.38918516   +/-      0.00389877      1.002 %
   83     9.250000        0.37622188   +/-      0.00395759      1.052 %
   84     9.350000        0.36926748   +/-      0.00435032      1.178 %
   85     9.450000        0.36707129   +/-      0.00446491      1.216 %


ISOCELES    - OFF DIAGONAL- ET3(R, S, S)                                        
I=   49   R=  5.850000

   25     3.500000        0.00000000   +/-      0.00000000        NaN %
   26     3.550000        0.00317638   +/-      0.00027037      8.512 %
   27     3.650000        0.15808936   +/-      0.00297619      1.883 %
   28     3.750000        0.96433036   +/-      0.01219192      1.264 %
   29     3.850000        2.54790752   +/-      0.02878220      1.130 %
   30     3.950000        4.25566953   +/-      0.04262113      1.002 %
   31     4.050000        5.31324544   +/-      0.04682004      0.881 %
   32     4.150000        5.43123537   +/-      0.04026046      0.741 %
   33     4.250000        4.83012356   +/-      0.03169204      0.656 %
   34     4.350000        3.89783352   +/-      0.02284427      0.586 %
   35     4.450000        2.95680181   +/-      0.01564214      0.529 %
   36     4.550000        2.16165729   +/-      0.01100554      0.509 %
   37     4.650000        1.55742870   +/-      0.00816632      0.524 %
   38     4.750000        1.12276905   +/-      0.00663735      0.591 %
   39     4.850000        0.81804306   +/-      0.00465795      0.569 %
   40     4.950000        0.60712640   +/-      0.00362754      0.597 %
   41     5.050000        0.46141628   +/-      0.00460933      0.999 %
   42     5.150000        0.36052449   +/-      0.00363446      1.008 %
   43     5.250000        0.28940411   +/-      0.00354663      1.225 %
   44     5.350000        0.23975874   +/-      0.00336400      1.403 %
   45     5.450000        0.20439590   +/-      0.00327722      1.603 %
   46     5.550000        0.18018648   +/-      0.00291504      1.618 %
   47     5.650000        0.16414894   +/-      0.00320727      1.954 %
   48     5.750000        0.15489093   +/-      0.00314791      2.032 %
   49     5.850000        0.15071527   +/-      0.00385494      2.558 %
   50     5.950000        0.15251787   +/-      0.00283733      1.860 %
   51     6.050000        0.16004055   +/-      0.00283423      1.771 %
   52     6.150000        0.17332354   +/-      0.00291808      1.684 %
   53     6.250000        0.19274881   +/-      0.00306636      1.591 %
   54     6.350000        0.21969757   +/-      0.00309829      1.410 %
   55     6.450000        0.25445304   +/-      0.00342343      1.345 %
   56     6.550000        0.29838599   +/-      0.00337779      1.132 %
   57     6.650000        0.35260367   +/-      0.00338967      0.961 %
   58     6.750000        0.41660285   +/-      0.00386636      0.928 %
   59     6.850000        0.48992321   +/-      0.00425061      0.868 %
   60     6.950000        0.57072608   +/-      0.00502506      0.880 %
   61     7.050000        0.65541932   +/-      0.00470659      0.718 %
   62     7.150000        0.73995875   +/-      0.00558946      0.755 %
   63     7.250000        0.81662335   +/-      0.00604626      0.740 %
   64     7.350000        0.88135797   +/-      0.00625853      0.710 %
   65     7.450000        0.93202825   +/-      0.00664854      0.713 %
   66     7.550000        0.96566852   +/-      0.00684945      0.709 %
   67     7.650000        0.98105303   +/-      0.00648952      0.661 %
   68     7.750000        0.97940671   +/-      0.00609485      0.622 %
   69     7.850000        0.96138757   +/-      0.00621332      0.646 %
   70     7.950000        0.92830695   +/-      0.00552580      0.595 %
   71     8.050000        0.88316152   +/-      0.00474701      0.538 %
   72     8.150000        0.82756931   +/-      0.00480264      0.580 %
   73     8.250000        0.76716502   +/-      0.00470536      0.613 %
   74     8.350000        0.70528029   +/-      0.00504317      0.715 %
   75     8.450000        0.64518956   +/-      0.00507702      0.787 %
   76     8.550000        0.58889727   +/-      0.00497764      0.845 %
   77     8.650000        0.53871751   +/-      0.00490581      0.911 %
   78     8.750000        0.49445626   +/-      0.00440079      0.890 %
   79     8.850000        0.45715383   +/-      0.00432922      0.947 %
   80     8.950000        0.42603115   +/-      0.00401724      0.943 %
   81     9.050000        0.40173859   +/-      0.00382132      0.951 %
   82     9.150000        0.38429062   +/-      0.00404871      1.054 %
   83     9.250000        0.37207706   +/-      0.00417950      1.123 %
   84     9.350000        0.36538127   +/-      0.00417354      1.142 %
   85     9.450000        0.36346941   +/-      0.00414646      1.141 %


ISOCELES    - OFF DIAGONAL- ET3(R, S, S)                                        
I=   50   R=  5.950000

   25     3.500000        0.00000000   +/-      0.00000000        NaN %
   26     3.550000        0.00302175   +/-      0.00025716      8.510 %
   27     3.650000        0.15937316   +/-      0.00257710      1.617 %
   28     3.750000        0.98663573   +/-      0.01175691      1.192 %
   29     3.850000        2.62031506   +/-      0.02797004      1.067 %
   30     3.950000        4.37130008   +/-      0.03810620      0.872 %
   31     4.050000        5.42783621   +/-      0.04335131      0.799 %
   32     4.150000        5.51743039   +/-      0.04104140      0.744 %
   33     4.250000        4.87912471   +/-      0.03472017      0.712 %
   34     4.350000        3.91745279   +/-      0.02514373      0.642 %
   35     4.450000        2.95978010   +/-      0.01757064      0.594 %
   36     4.550000        2.15577168   +/-      0.01194689      0.554 %
   37     4.650000        1.54774303   +/-      0.00993396      0.642 %
   38     4.750000        1.11203982   +/-      0.00644174      0.579 %
   39     4.850000        0.81053454   +/-      0.00482242      0.595 %
   40     4.950000        0.60093303   +/-      0.00437163      0.727 %
   41     5.050000        0.45609711   +/-      0.00311236      0.682 %
   42     5.150000        0.35621807   +/-      0.00300986      0.845 %
   43     5.250000        0.28579932   +/-      0.00340643      1.192 %
   44     5.350000        0.23730240   +/-      0.00363902      1.533 %
   45     5.450000        0.20318668   +/-      0.00281580      1.386 %
   46     5.550000        0.17897888   +/-      0.00269733      1.507 %
   47     5.650000        0.16366675   +/-      0.00292954      1.790 %
   48     5.750000        0.15462807   +/-      0.00315067      2.038 %
   49     5.850000        0.15140852   +/-      0.00317223      2.095 %
   50     5.950000        0.15355645   +/-      0.00306646      1.997 %
   51     6.050000        0.16194047   +/-      0.00268013      1.655 %
   52     6.150000        0.17636149   +/-      0.00290327      1.646 %
   53     6.250000        0.19692933   +/-      0.00338042      1.717 %
   54     6.350000        0.22434486   +/-      0.00324399      1.446 %
   55     6.450000        0.26040735   +/-      0.00305916      1.175 %
   56     6.550000        0.30577859   +/-      0.00347570      1.137 %
   57     6.650000        0.36137320   +/-      0.00381337      1.055 %
   58     6.750000        0.42745457   +/-      0.00338399      0.792 %
   59     6.850000        0.50365948   +/-      0.00369905      0.734 %
   60     6.950000        0.58772770   +/-      0.00485966      0.827 %
   61     7.050000        0.67566435   +/-      0.00597902      0.885 %
   62     7.150000        0.76130319   +/-      0.00517266      0.679 %
   63     7.250000        0.83871366   +/-      0.00638316      0.761 %
   64     7.350000        0.90230284   +/-      0.00647781      0.718 %
   65     7.450000        0.94957775   +/-      0.00754376      0.794 %
   66     7.550000        0.97812844   +/-      0.00701854      0.718 %
   67     7.650000        0.98894394   +/-      0.00651367      0.659 %
   68     7.750000        0.98448151   +/-      0.00697059      0.708 %
   69     7.850000        0.96258782   +/-      0.00608976      0.633 %
   70     7.950000        0.92799054   +/-      0.00516117      0.556 %
   71     8.050000        0.88026376   +/-      0.00595691      0.677 %
   72     8.150000        0.82474020   +/-      0.00526405      0.638 %
   73     8.250000        0.76421422   +/-      0.00524579      0.686 %
   74     8.350000        0.70189671   +/-      0.00482972      0.688 %
   75     8.450000        0.64226884   +/-      0.00463758      0.722 %
   76     8.550000        0.58662705   +/-      0.00441244      0.752 %
   77     8.650000        0.53673630   +/-      0.00488170      0.910 %
   78     8.750000        0.49323677   +/-      0.00433796      0.879 %
   79     8.850000        0.45626194   +/-      0.00393303      0.862 %
   80     8.950000        0.42596756   +/-      0.00415862      0.976 %
   81     9.050000        0.40208690   +/-      0.00416086      1.035 %
   82     9.150000        0.38448249   +/-      0.00423938      1.103 %
   83     9.250000        0.37235944   +/-      0.00412723      1.108 %
   84     9.350000        0.36674459   +/-      0.00432958      1.181 %
   85     9.450000        0.36498421   +/-      0.00438154      1.200 %


ISOCELES    - OFF DIAGONAL- ET3(R, S, S)                                        
I=   51   R=  6.050000

   25     3.500000        0.00000000   +/-      0.00000000        NaN %
   26     3.550000        0.00288919   +/-      0.00023213      8.035 %
   27     3.650000        0.16038172   +/-      0.00237071      1.478 %
   28     3.750000        1.01674020   +/-      0.01040002      1.023 %
   29     3.850000        2.71909575   +/-      0.02528671      0.930 %
   30     3.950000        4.53121507   +/-      0.03731093      0.823 %
   31     4.050000        5.61032176   +/-      0.04332836      0.772 %
   32     4.150000        5.66928389   +/-      0.04292846      0.757 %
   33     4.250000        4.98369692   +/-      0.03178550      0.638 %
   34     4.350000        3.98120323   +/-      0.02580518      0.648 %
   35     4.450000        2.98992571   +/-      0.01994296      0.667 %
   36     4.550000        2.17250827   +/-      0.01461425      0.673 %
   37     4.650000        1.55530973   +/-      0.00950280      0.611 %
   38     4.750000        1.11620611   +/-      0.00636096      0.570 %
   39     4.850000        0.81256760   +/-      0.00471396      0.580 %
   40     4.950000        0.60250350   +/-      0.00347594      0.577 %
   41     5.050000        0.45715186   +/-      0.00283818      0.621 %
   42     5.150000        0.35654729   +/-      0.00279065      0.783 %
   43     5.250000        0.28652134   +/-      0.00317160      1.107 %
   44     5.350000        0.23777779   +/-      0.00301266      1.267 %
   45     5.450000        0.20393342   +/-      0.00308670      1.514 %
   46     5.550000        0.18020382   +/-      0.00253394      1.406 %
   47     5.650000        0.16555914   +/-      0.00263068      1.589 %
   48     5.750000        0.15699211   +/-      0.00278265      1.772 %
   49     5.850000        0.15488228   +/-      0.00320770      2.071 %
   50     5.950000        0.15789395   +/-      0.00280727      1.778 %
   51     6.050000        0.16668704   +/-      0.00325334      1.952 %
   52     6.150000        0.18181126   +/-      0.00313966      1.727 %
   53     6.250000        0.20377195   +/-      0.00366037      1.796 %
   54     6.350000        0.23205452   +/-      0.00358386      1.544 %
   55     6.450000        0.26930176   +/-      0.00379818      1.410 %
   56     6.550000        0.31677013   +/-      0.00403311      1.273 %
   57     6.650000        0.37480215   +/-      0.00414003      1.105 %
   58     6.750000        0.44443681   +/-      0.00360122      0.810 %
   59     6.850000        0.52507856   +/-      0.00384674      0.733 %
   60     6.950000        0.61380361   +/-      0.00443718      0.723 %
   61     7.050000        0.70506044   +/-      0.00525698      0.746 %
   62     7.150000        0.79346314   +/-      0.00647164      0.816 %
   63     7.250000        0.87166730   +/-      0.00598175      0.686 %
   64     7.350000        0.93346668   +/-      0.00699915      0.750 %
   65     7.450000        0.97702010   +/-      0.00769753      0.788 %
   66     7.550000        1.00213943   +/-      0.00717309      0.716 %
   67     7.650000        1.00899889   +/-      0.00706080      0.700 %
   68     7.750000        0.99981197   +/-      0.00637907      0.638 %
   69     7.850000        0.97560062   +/-      0.00610594      0.626 %
   70     7.950000        0.93715486   +/-      0.00551093      0.588 %
   71     8.050000        0.88871558   +/-      0.00556947      0.627 %
   72     8.150000        0.83260231   +/-      0.00541313      0.650 %
   73     8.250000        0.77111963   +/-      0.00481384      0.624 %
   74     8.350000        0.70890067   +/-      0.00470512      0.664 %
   75     8.450000        0.64824084   +/-      0.00400045      0.617 %
   76     8.550000        0.59273902   +/-      0.00473228      0.798 %
   77     8.650000        0.54228645   +/-      0.00455560      0.840 %
   78     8.750000        0.49884350   +/-      0.00413158      0.828 %
   79     8.850000        0.46155807   +/-      0.00431114      0.934 %
   80     8.950000        0.43165988   +/-      0.00433072      1.003 %
   81     9.050000        0.40762389   +/-      0.00447888      1.099 %
   82     9.150000        0.39057195   +/-      0.00438693      1.123 %
   83     9.250000        0.37853658   +/-      0.00463230      1.224 %
   84     9.350000        0.37283997   +/-      0.00472612      1.268 %
   85     9.450000        0.37212741   +/-      0.00460948      1.239 %


ISOCELES    - OFF DIAGONAL- ET3(R, S, S)                                        
I=   52   R=  6.150000

   25     3.500000        0.00000000   +/-      0.00000000        NaN %
   26     3.550000        0.00286018   +/-      0.00023738      8.299 %
   27     3.650000        0.16246369   +/-      0.00356420      2.194 %
   28     3.750000        1.05404600   +/-      0.01115542      1.058 %
   29     3.850000        2.84418863   +/-      0.02469485      0.868 %
   30     3.950000        4.74811860   +/-      0.03816337      0.804 %
   31     4.050000        5.85288723   +/-      0.03694798      0.631 %
   32     4.150000        5.88320273   +/-      0.03527444      0.600 %
   33     4.250000        5.14402596   +/-      0.02996213      0.582 %
   34     4.350000        4.08661051   +/-      0.02263810      0.554 %
   35     4.450000        3.05495065   +/-      0.01909116      0.625 %
   36     4.550000        2.21266583   +/-      0.01514679      0.685 %
   37     4.650000        1.58037339   +/-      0.01164096      0.737 %
   38     4.750000        1.13321083   +/-      0.00795872      0.702 %
   39     4.850000        0.82363052   +/-      0.00617150      0.749 %
   40     4.950000        0.61074059   +/-      0.00452985      0.742 %
   41     5.050000        0.46385574   +/-      0.00357102      0.770 %
   42     5.150000        0.36171810   +/-      0.00364656      1.008 %
   43     5.250000        0.29121926   +/-      0.00358388      1.231 %
   44     5.350000        0.24225208   +/-      0.00279051      1.152 %
   45     5.450000        0.20816821   +/-      0.00303651      1.459 %
   46     5.550000        0.18467871   +/-      0.00266240      1.442 %
   47     5.650000        0.16969760   +/-      0.00258637      1.524 %
   48     5.750000        0.16155444   +/-      0.00301862      1.868 %
   49     5.850000        0.16036079   +/-      0.00271264      1.692 %
   50     5.950000        0.16381489   +/-      0.00278285      1.699 %
   51     6.050000        0.17410739   +/-      0.00306903      1.763 %
   52     6.150000        0.18975344   +/-      0.00389917      2.055 %
   53     6.250000        0.21291029   +/-      0.00367521      1.726 %
   54     6.350000        0.24299934   +/-      0.00394000      1.621 %
   55     6.450000        0.28236563   +/-      0.00392927      1.392 %
   56     6.550000        0.33184668   +/-      0.00415989      1.254 %
   57     6.650000        0.39323102   +/-      0.00439551      1.118 %
   58     6.750000        0.46765146   +/-      0.00383738      0.821 %
   59     6.850000        0.55356329   +/-      0.00417427      0.754 %
   60     6.950000        0.64846630   +/-      0.00446538      0.689 %
   61     7.050000        0.74543785   +/-      0.00549778      0.738 %
   62     7.150000        0.83656148   +/-      0.00610730      0.730 %
   63     7.250000        0.91615410   +/-      0.00595812      0.650 %
   64     7.350000        0.97656992   +/-      0.00650456      0.666 %
   65     7.450000        1.01756299   +/-      0.00699615      0.688 %
   66     7.550000        1.03809190   +/-      0.00728529      0.702 %
   67     7.650000        1.03992488   +/-      0.00666614      0.641 %
   68     7.750000        1.02613558   +/-      0.00601371      0.586 %
   69     7.850000        0.99877643   +/-      0.00626845      0.628 %
   70     7.950000        0.95915889   +/-      0.00589135      0.614 %
   71     8.050000        0.90774348   +/-      0.00575994      0.635 %
   72     8.150000        0.85006012   +/-      0.00573052      0.674 %
   73     8.250000        0.78781839   +/-      0.00507899      0.645 %
   74     8.350000        0.72482879   +/-      0.00476078      0.657 %
   75     8.450000        0.66393905   +/-      0.00418640      0.631 %
   76     8.550000        0.60676906   +/-      0.00419054      0.691 %
   77     8.650000        0.55615866   +/-      0.00388766      0.699 %
   78     8.750000        0.51154207   +/-      0.00441070      0.862 %
   79     8.850000        0.47316714   +/-      0.00442055      0.934 %
   80     8.950000        0.44305169   +/-      0.00443157      1.000 %
   81     9.050000        0.41952961   +/-      0.00421824      1.005 %
   82     9.150000        0.40161781   +/-      0.00477901      1.190 %
   83     9.250000        0.39002967   +/-      0.00443800      1.138 %
   84     9.350000        0.38384766   +/-      0.00491689      1.281 %
   85     9.450000        0.38360141   +/-      0.00457353      1.192 %


ISOCELES    - OFF DIAGONAL- ET3(R, S, S)                                        
I=   53   R=  6.250000

   25     3.500000        0.00000000   +/-      0.00000000        NaN %
   26     3.550000        0.00267889   +/-      0.00021758      8.122 %
   27     3.650000        0.16342955   +/-      0.00246391      1.508 %
   28     3.750000        1.09568185   +/-      0.01091522      0.996 %
   29     3.850000        2.99068359   +/-      0.02647303      0.885 %
   30     3.950000        5.00949171   +/-      0.03307428      0.660 %
   31     4.050000        6.16195611   +/-      0.03199275      0.519 %
   32     4.150000        6.15760413   +/-      0.02650343      0.430 %
   33     4.250000        5.35296842   +/-      0.02581664      0.482 %
   34     4.350000        4.23488937   +/-      0.02482129      0.586 %
   35     4.450000        3.15414095   +/-      0.01951004      0.619 %
   36     4.550000        2.27375584   +/-      0.01577668      0.694 %
   37     4.650000        1.62167666   +/-      0.01168365      0.720 %
   38     4.750000        1.16098655   +/-      0.00764073      0.658 %
   39     4.850000        0.84316900   +/-      0.00646041      0.766 %
   40     4.950000        0.62553754   +/-      0.00477889      0.764 %
   41     5.050000        0.47525872   +/-      0.00426302      0.897 %
   42     5.150000        0.37130872   +/-      0.00361027      0.972 %
   43     5.250000        0.29969435   +/-      0.00305052      1.018 %
   44     5.350000        0.24989492   +/-      0.00302672      1.211 %
   45     5.450000        0.21466111   +/-      0.00311780      1.452 %
   46     5.550000        0.19210066   +/-      0.00288644      1.503 %
   47     5.650000        0.17687023   +/-      0.00269424      1.523 %
   48     5.750000        0.16944146   +/-      0.00258533      1.526 %
   49     5.850000        0.16828315   +/-      0.00260270      1.547 %
   50     5.950000        0.17328310   +/-      0.00297156      1.715 %
   51     6.050000        0.18370740   +/-      0.00345055      1.878 %
   52     6.150000        0.20105623   +/-      0.00358196      1.782 %
   53     6.250000        0.22497541   +/-      0.00371339      1.651 %
   54     6.350000        0.25719174   +/-      0.00438666      1.706 %
   55     6.450000        0.29910890   +/-      0.00426038      1.424 %
   56     6.550000        0.35229550   +/-      0.00393842      1.118 %
   57     6.650000        0.41891652   +/-      0.00424676      1.014 %
   58     6.750000        0.49858562   +/-      0.00396843      0.796 %
   59     6.850000        0.59147233   +/-      0.00512514      0.867 %
   60     6.950000        0.69300611   +/-      0.00442699      0.639 %
   61     7.050000        0.79604888   +/-      0.00437115      0.549 %
   62     7.150000        0.89088440   +/-      0.00523041      0.587 %
   63     7.250000        0.97147113   +/-      0.00555090      0.571 %
   64     7.350000        1.03052723   +/-      0.00699839      0.679 %
   65     7.450000        1.06903028   +/-      0.00707393      0.662 %
   66     7.550000        1.08497746   +/-      0.00697959      0.643 %
   67     7.650000        1.08199729   +/-      0.00586095      0.542 %
   68     7.750000        1.06516237   +/-      0.00663086      0.623 %
   69     7.850000        1.03446006   +/-      0.00644998      0.624 %
   70     7.950000        0.99108282   +/-      0.00579075      0.584 %
   71     8.050000        0.93850221   +/-      0.00486781      0.519 %
   72     8.150000        0.87813554   +/-      0.00545740      0.621 %
   73     8.250000        0.81440939   +/-      0.00486644      0.598 %
   74     8.350000        0.74940912   +/-      0.00420019      0.560 %
   75     8.450000        0.68737912   +/-      0.00404132      0.588 %
   76     8.550000        0.62907757   +/-      0.00367212      0.584 %
   77     8.650000        0.57717738   +/-      0.00376518      0.652 %
   78     8.750000        0.53112686   +/-      0.00386989      0.729 %
   79     8.850000        0.49262097   +/-      0.00391219      0.794 %
   80     8.950000        0.46144583   +/-      0.00396866      0.860 %
   81     9.050000        0.43711278   +/-      0.00445207      1.019 %
   82     9.150000        0.41886737   +/-      0.00434423      1.037 %
   83     9.250000        0.40658598   +/-      0.00470422      1.157 %
   84     9.350000        0.40065976   +/-      0.00499839      1.248 %
   85     9.450000        0.39983398   +/-      0.00474925      1.188 %


ISOCELES    - OFF DIAGONAL- ET3(R, S, S)                                        
I=   54   R=  6.350000

   25     3.500000        0.00000000   +/-      0.00000000        NaN %
   26     3.550000        0.00247266   +/-      0.00024856     10.052 %
   27     3.650000        0.16278813   +/-      0.00250971      1.542 %
   28     3.750000        1.13510347   +/-      0.01055341      0.930 %
   29     3.850000        3.15676541   +/-      0.02383750      0.755 %
   30     3.950000        5.31137477   +/-      0.03472015      0.654 %
   31     4.050000        6.52829685   +/-      0.02997942      0.459 %
   32     4.150000        6.50395368   +/-      0.02501579      0.385 %
   33     4.250000        5.62613357   +/-      0.02158781      0.384 %
   34     4.350000        4.42724153   +/-      0.01934877      0.437 %
   35     4.450000        3.28379244   +/-      0.01881729      0.573 %
   36     4.550000        2.36033036   +/-      0.01443969      0.612 %
   37     4.650000        1.67885020   +/-      0.01240025      0.739 %
   38     4.750000        1.20090024   +/-      0.00773950      0.644 %
   39     4.850000        0.87236039   +/-      0.00709493      0.813 %
   40     4.950000        0.64701993   +/-      0.00596724      0.922 %
   41     5.050000        0.49241067   +/-      0.00449217      0.912 %
   42     5.150000        0.38599001   +/-      0.00353859      0.917 %
   43     5.250000        0.31119217   +/-      0.00297234      0.955 %
   44     5.350000        0.26040724   +/-      0.00297589      1.143 %
   45     5.450000        0.22483650   +/-      0.00287042      1.277 %
   46     5.550000        0.20130235   +/-      0.00308222      1.531 %
   47     5.650000        0.18677948   +/-      0.00280371      1.501 %
   48     5.750000        0.17971937   +/-      0.00253448      1.410 %
   49     5.850000        0.17853696   +/-      0.00277277      1.553 %
   50     5.950000        0.18399160   +/-      0.00302973      1.647 %
   51     6.050000        0.19616173   +/-      0.00340466      1.736 %
   52     6.150000        0.21438775   +/-      0.00330623      1.542 %
   53     6.250000        0.24022222   +/-      0.00347447      1.446 %
   54     6.350000        0.27552585   +/-      0.00507724      1.843 %
   55     6.450000        0.32033253   +/-      0.00444383      1.387 %
   56     6.550000        0.37722236   +/-      0.00372289      0.987 %
   57     6.650000        0.45043882   +/-      0.00392528      0.871 %
   58     6.750000        0.53731849   +/-      0.00475200      0.884 %
   59     6.850000        0.63890605   +/-      0.00433537      0.679 %
   60     6.950000        0.74830872   +/-      0.00443979      0.593 %
   61     7.050000        0.85756377   +/-      0.00527096      0.615 %
   62     7.150000        0.95701349   +/-      0.00606080      0.633 %
   63     7.250000        1.03838072   +/-      0.00598184      0.576 %
   64     7.350000        1.09608416   +/-      0.00634590      0.579 %
   65     7.450000        1.13036888   +/-      0.00703000      0.622 %
   66     7.550000        1.14293580   +/-      0.00609374      0.533 %
   67     7.650000        1.13659714   +/-      0.00600261      0.528 %
   68     7.750000        1.11450417   +/-      0.00618707      0.555 %
   69     7.850000        1.08083962   +/-      0.00517903      0.479 %
   70     7.950000        1.03501721   +/-      0.00515016      0.498 %
   71     8.050000        0.97931380   +/-      0.00427628      0.437 %
   72     8.150000        0.91749835   +/-      0.00475003      0.518 %
   73     8.250000        0.85124775   +/-      0.00396997      0.466 %
   74     8.350000        0.78375844   +/-      0.00369869      0.472 %
   75     8.450000        0.71952607   +/-      0.00370782      0.515 %
   76     8.550000        0.65935847   +/-      0.00355729      0.540 %
   77     8.650000        0.60535034   +/-      0.00319057      0.527 %
   78     8.750000        0.55838633   +/-      0.00356646      0.639 %
   79     8.850000        0.51852146   +/-      0.00392560      0.757 %
   80     8.950000        0.48580534   +/-      0.00374753      0.771 %
   81     9.050000        0.46001620   +/-      0.00378661      0.823 %
   82     9.150000        0.44125632   +/-      0.00432653      0.981 %
   83     9.250000        0.42877046   +/-      0.00422169      0.985 %
   84     9.350000        0.42276170   +/-      0.00469125      1.110 %
   85     9.450000        0.42223558   +/-      0.00467975      1.108 %


ISOCELES    - OFF DIAGONAL- ET3(R, S, S)                                        
I=   55   R=  6.450000

   25     3.500000        0.00000000   +/-      0.00000000        NaN %
   26     3.550000        0.00212764   +/-      0.00019742      9.279 %
   27     3.650000        0.15752172   +/-      0.00207908      1.320 %
   28     3.750000        1.16481501   +/-      0.01121254      0.963 %
   29     3.850000        3.32208758   +/-      0.02590881      0.780 %
   30     3.950000        5.64150480   +/-      0.03402769      0.603 %
   31     4.050000        6.94541405   +/-      0.03053660      0.440 %
   32     4.150000        6.91125120   +/-      0.02544491      0.368 %
   33     4.250000        5.95333751   +/-      0.01802348      0.303 %
   34     4.350000        4.66237784   +/-      0.01779585      0.382 %
   35     4.450000        3.44725927   +/-      0.01723482      0.500 %
   36     4.550000        2.46930459   +/-      0.01517535      0.615 %
   37     4.650000        1.75295144   +/-      0.00941126      0.537 %
   38     4.750000        1.25369693   +/-      0.00823400      0.657 %
   39     4.850000        0.91078741   +/-      0.00726924      0.798 %
   40     4.950000        0.67527220   +/-      0.00573900      0.850 %
   41     5.050000        0.51575500   +/-      0.00412919      0.801 %
   42     5.150000        0.40405009   +/-      0.00346099      0.857 %
   43     5.250000        0.32754352   +/-      0.00293523      0.896 %
   44     5.350000        0.27475471   +/-      0.00271264      0.987 %
   45     5.450000        0.23815489   +/-      0.00324753      1.364 %
   46     5.550000        0.21402993   +/-      0.00271654      1.269 %
   47     5.650000        0.19959188   +/-      0.00247336      1.239 %
   48     5.750000        0.19261758   +/-      0.00266942      1.386 %
   49     5.850000        0.19249818   +/-      0.00257481      1.338 %
   50     5.950000        0.19902158   +/-      0.00274427      1.379 %
   51     6.050000        0.21130686   +/-      0.00364008      1.723 %
   52     6.150000        0.23150172   +/-      0.00349027      1.508 %
   53     6.250000        0.25924496   +/-      0.00399909      1.543 %
   54     6.350000        0.29674050   +/-      0.00441896      1.489 %
   55     6.450000        0.34559575   +/-      0.00526232      1.523 %
   56     6.550000        0.40834749   +/-      0.00455680      1.116 %
   57     6.650000        0.48800887   +/-      0.00430571      0.882 %
   58     6.750000        0.58446275   +/-      0.00460058      0.787 %
   59     6.850000        0.69567832   +/-      0.00483728      0.695 %
   60     6.950000        0.81443951   +/-      0.00535989      0.658 %
   61     7.050000        0.93141295   +/-      0.00616706      0.662 %
   62     7.150000        1.03427677   +/-      0.00652463      0.631 %
   63     7.250000        1.11675544   +/-      0.00598204      0.536 %
   64     7.350000        1.17339264   +/-      0.00606377      0.517 %
   65     7.450000        1.20394067   +/-      0.00577154      0.479 %
   66     7.550000        1.21212011   +/-      0.00560878      0.463 %
   67     7.650000        1.20156328   +/-      0.00582066      0.484 %
   68     7.750000        1.17630355   +/-      0.00537135      0.457 %
   69     7.850000        1.13968826   +/-      0.00501233      0.440 %
   70     7.950000        1.09020097   +/-      0.00362562      0.333 %
   71     8.050000        1.03167049   +/-      0.00445053      0.431 %
   72     8.150000        0.96708074   +/-      0.00422175      0.437 %
   73     8.250000        0.89858436   +/-      0.00407090      0.453 %
   74     8.350000        0.82803275   +/-      0.00331115      0.400 %
   75     8.450000        0.76103507   +/-      0.00385498      0.507 %
   76     8.550000        0.69794032   +/-      0.00310425      0.445 %
   77     8.650000        0.64154608   +/-      0.00346613      0.540 %
   78     8.750000        0.59194823   +/-      0.00327343      0.553 %
   79     8.850000        0.55039736   +/-      0.00324029      0.589 %
   80     8.950000        0.51633294   +/-      0.00346482      0.671 %
   81     9.050000        0.48941753   +/-      0.00388302      0.793 %
   82     9.150000        0.46964786   +/-      0.00418265      0.891 %
   83     9.250000        0.45672736   +/-      0.00435200      0.953 %
   84     9.350000        0.45013689   +/-      0.00468817      1.041 %
   85     9.450000        0.44990170   +/-      0.00480565      1.068 %


ISOCELES    - OFF DIAGONAL- ET3(R, S, S)                                        
I=   56   R=  6.550000

   25     3.500000        0.00000000   +/-      0.00000000        NaN %
   26     3.550000        0.00187508   +/-      0.00018342      9.782 %
   27     3.650000        0.14802032   +/-      0.00225660      1.525 %
   28     3.750000        1.17006057   +/-      0.01188702      1.016 %
   29     3.850000        3.46213918   +/-      0.02870127      0.829 %
   30     3.950000        5.98024127   +/-      0.03649593      0.610 %
   31     4.050000        7.40604384   +/-      0.03558495      0.480 %
   32     4.150000        7.36218797   +/-      0.02765169      0.376 %
   33     4.250000        6.33029254   +/-      0.01982476      0.313 %
   34     4.350000        4.94347897   +/-      0.01917575      0.388 %
   35     4.450000        3.64335405   +/-      0.01495615      0.411 %
   36     4.550000        2.60129521   +/-      0.01361796      0.524 %
   37     4.650000        1.84472841   +/-      0.01052128      0.570 %
   38     4.750000        1.31802434   +/-      0.00923393      0.701 %
   39     4.850000        0.95757262   +/-      0.00733506      0.766 %
   40     4.950000        0.71129676   +/-      0.00537135      0.755 %
   41     5.050000        0.54341745   +/-      0.00581433      1.070 %
   42     5.150000        0.42695872   +/-      0.00407392      0.954 %
   43     5.250000        0.34737017   +/-      0.00392129      1.129 %
   44     5.350000        0.29250880   +/-      0.00271661      0.929 %
   45     5.450000        0.25383963   +/-      0.00296227      1.167 %
   46     5.550000        0.22880216   +/-      0.00269909      1.180 %
   47     5.650000        0.21444120   +/-      0.00253425      1.182 %
   48     5.750000        0.20775661   +/-      0.00293185      1.411 %
   49     5.850000        0.20816052   +/-      0.00278386      1.337 %
   50     5.950000        0.21525927   +/-      0.00293131      1.362 %
   51     6.050000        0.22964981   +/-      0.00321671      1.401 %
   52     6.150000        0.25086215   +/-      0.00363008      1.447 %
   53     6.250000        0.28162800   +/-      0.00415798      1.476 %
   54     6.350000        0.32201655   +/-      0.00449125      1.395 %
   55     6.450000        0.37583070   +/-      0.00504214      1.342 %
   56     6.550000        0.44494590   +/-      0.00517851      1.164 %
   57     6.650000        0.53278750   +/-      0.00435042      0.817 %
   58     6.750000        0.64000038   +/-      0.00495145      0.774 %
   59     6.850000        0.76101990   +/-      0.00577808      0.759 %
   60     6.950000        0.89025204   +/-      0.00632373      0.710 %
   61     7.050000        1.01446679   +/-      0.00740730      0.730 %
   62     7.150000        1.12243871   +/-      0.00748540      0.667 %
   63     7.250000        1.20485413   +/-      0.00778754      0.646 %
   64     7.350000        1.26020345   +/-      0.00717738      0.570 %
   65     7.450000        1.28783715   +/-      0.00734633      0.570 %
   66     7.550000        1.29244695   +/-      0.00617348      0.478 %
   67     7.650000        1.27732969   +/-      0.00634776      0.497 %
   68     7.750000        1.24899747   +/-      0.00512439      0.410 %
   69     7.850000        1.20834748   +/-      0.00457807      0.379 %
   70     7.950000        1.15624713   +/-      0.00323904      0.280 %
   71     8.050000        1.09584450   +/-      0.00326159      0.298 %
   72     8.150000        1.02733343   +/-      0.00335031      0.326 %
   73     8.250000        0.95540187   +/-      0.00298022      0.312 %
   74     8.350000        0.88192584   +/-      0.00369735      0.419 %
   75     8.450000        0.81125502   +/-      0.00399579      0.493 %
   76     8.550000        0.74476298   +/-      0.00324182      0.435 %
   77     8.650000        0.68547350   +/-      0.00354505      0.517 %
   78     8.750000        0.63339998   +/-      0.00350757      0.554 %
   79     8.850000        0.58899139   +/-      0.00379826      0.645 %
   80     8.950000        0.55314717   +/-      0.00348188      0.629 %
   81     9.050000        0.52451781   +/-      0.00360755      0.688 %
   82     9.150000        0.50386040   +/-      0.00397541      0.789 %
   83     9.250000        0.49023481   +/-      0.00446804      0.911 %
   84     9.350000        0.48306358   +/-      0.00461499      0.955 %
   85     9.450000        0.48245823   +/-      0.00436767      0.905 %


ISOCELES    - OFF DIAGONAL- ET3(R, S, S)                                        
I=   57   R=  6.650000

   25     3.500000        0.00000000   +/-      0.00000000        NaN %
   26     3.550000        0.00150868   +/-      0.00015134     10.032 %
   27     3.650000        0.13435486   +/-      0.00180073      1.340 %
   28     3.750000        1.14412867   +/-      0.01182034      1.033 %
   29     3.850000        3.55037014   +/-      0.02350929      0.662 %
   30     3.950000        6.28843002   +/-      0.03577578      0.569 %
   31     4.050000        7.87124446   +/-      0.03538354      0.450 %
   32     4.150000        7.85378337   +/-      0.03300084      0.420 %
   33     4.250000        6.74888421   +/-      0.02608806      0.387 %
   34     4.350000        5.26365707   +/-      0.02181288      0.414 %
   35     4.450000        3.86554889   +/-      0.01978602      0.512 %
   36     4.550000        2.75781681   +/-      0.01482474      0.538 %
   37     4.650000        1.95454405   +/-      0.01179409      0.603 %
   38     4.750000        1.39542060   +/-      0.00970687      0.696 %
   39     4.850000        1.01314386   +/-      0.00776248      0.766 %
   40     4.950000        0.75412001   +/-      0.00629327      0.835 %
   41     5.050000        0.57676271   +/-      0.00573755      0.995 %
   42     5.150000        0.45494732   +/-      0.00371562      0.817 %
   43     5.250000        0.37066655   +/-      0.00381930      1.030 %
   44     5.350000        0.31195077   +/-      0.00261696      0.839 %
   45     5.450000        0.27290006   +/-      0.00302334      1.108 %
   46     5.550000        0.24700845   +/-      0.00348086      1.409 %
   47     5.650000        0.23113904   +/-      0.00294368      1.274 %
   48     5.750000        0.22542918   +/-      0.00280108      1.243 %
   49     5.850000        0.22590972   +/-      0.00315419      1.396 %
   50     5.950000        0.23410181   +/-      0.00337180      1.440 %
   51     6.050000        0.25023077   +/-      0.00303243      1.212 %
   52     6.150000        0.27336675   +/-      0.00350053      1.281 %
   53     6.250000        0.30632196   +/-      0.00400696      1.308 %
   54     6.350000        0.35095813   +/-      0.00428051      1.220 %
   55     6.450000        0.40996448   +/-      0.00444585      1.084 %
   56     6.550000        0.48615021   +/-      0.00517585      1.065 %
   57     6.650000        0.58373639   +/-      0.00527258      0.903 %
   58     6.750000        0.70194384   +/-      0.00595940      0.849 %
   59     6.850000        0.83524776   +/-      0.00695034      0.832 %
   60     6.950000        0.97424333   +/-      0.00827962      0.850 %
   61     7.050000        1.10519843   +/-      0.00809219      0.732 %
   62     7.150000        1.21738320   +/-      0.00942776      0.774 %
   63     7.250000        1.30169648   +/-      0.00994685      0.764 %
   64     7.350000        1.35576733   +/-      0.00893821      0.659 %
   65     7.450000        1.38069634   +/-      0.00849826      0.616 %
   66     7.550000        1.38124497   +/-      0.00730527      0.529 %
   67     7.650000        1.36206472   +/-      0.00633889      0.465 %
   68     7.750000        1.33169322   +/-      0.00652399      0.490 %
   69     7.850000        1.28802411   +/-      0.00482768      0.375 %
   70     7.950000        1.23320224   +/-      0.00380094      0.308 %
   71     8.050000        1.16914915   +/-      0.00402314      0.344 %
   72     8.150000        1.09826333   +/-      0.00382354      0.348 %
   73     8.250000        1.02274270   +/-      0.00310638      0.304 %
   74     8.350000        0.94602829   +/-      0.00367540      0.389 %
   75     8.450000        0.87019197   +/-      0.00419514      0.482 %
   76     8.550000        0.80014412   +/-      0.00431989      0.540 %
   77     8.650000        0.73720194   +/-      0.00374535      0.508 %
   78     8.750000        0.68168425   +/-      0.00436532      0.640 %
   79     8.850000        0.63473688   +/-      0.00423050      0.666 %
   80     8.950000        0.59569057   +/-      0.00373635      0.627 %
   81     9.050000        0.56539022   +/-      0.00364440      0.645 %
   82     9.150000        0.54279751   +/-      0.00407313      0.750 %
   83     9.250000        0.52812974   +/-      0.00417970      0.791 %
   84     9.350000        0.52053953   +/-      0.00408736      0.785 %
   85     9.450000        0.51964935   +/-      0.00444428      0.855 %


ISOCELES    - OFF DIAGONAL- ET3(R, S, S)                                        
I=   58   R=  6.750000

   25     3.500000        0.00000000   +/-      0.00000000        NaN %
   26     3.550000        0.00121081   +/-      0.00013077     10.800 %
   27     3.650000        0.11707759   +/-      0.00194147      1.658 %
   28     3.750000        1.08410196   +/-      0.00940634      0.868 %
   29     3.850000        3.55707755   +/-      0.02673165      0.752 %
   30     3.950000        6.51524052   +/-      0.04084418      0.627 %
   31     4.050000        8.30171457   +/-      0.03723620      0.449 %
   32     4.150000        8.35288948   +/-      0.03840647      0.460 %
   33     4.250000        7.19638701   +/-      0.03702031      0.514 %
   34     4.350000        5.61032098   +/-      0.03088284      0.550 %
   35     4.450000        4.12069850   +/-      0.02124005      0.515 %
   36     4.550000        2.93896218   +/-      0.01732533      0.590 %
   37     4.650000        2.07984794   +/-      0.01422830      0.684 %
   38     4.750000        1.48396903   +/-      0.01097683      0.740 %
   39     4.850000        1.07928162   +/-      0.00752731      0.697 %
   40     4.950000        0.80328965   +/-      0.00644458      0.802 %
   41     5.050000        0.61573868   +/-      0.00523651      0.850 %
   42     5.150000        0.48678333   +/-      0.00461665      0.948 %
   43     5.250000        0.39750831   +/-      0.00357281      0.899 %
   44     5.350000        0.33598898   +/-      0.00299113      0.890 %
   45     5.450000        0.29436191   +/-      0.00298703      1.015 %
   46     5.550000        0.26618425   +/-      0.00363721      1.366 %
   47     5.650000        0.25034201   +/-      0.00337057      1.346 %
   48     5.750000        0.24462951   +/-      0.00328412      1.342 %
   49     5.850000        0.24587662   +/-      0.00292696      1.190 %
   50     5.950000        0.25497634   +/-      0.00315575      1.238 %
   51     6.050000        0.27190182   +/-      0.00333045      1.225 %
   52     6.150000        0.29769350   +/-      0.00337600      1.134 %
   53     6.250000        0.33330246   +/-      0.00347072      1.041 %
   54     6.350000        0.38220737   +/-      0.00381888      0.999 %
   55     6.450000        0.44774496   +/-      0.00475664      1.062 %
   56     6.550000        0.53302087   +/-      0.00442683      0.831 %
   57     6.650000        0.63965043   +/-      0.00591727      0.925 %
   58     6.750000        0.77004184   +/-      0.00644843      0.837 %
   59     6.850000        0.91354748   +/-      0.00884777      0.969 %
   60     6.950000        1.06268246   +/-      0.00913509      0.860 %
   61     7.050000        1.20196233   +/-      0.00996546      0.829 %
   62     7.150000        1.31769027   +/-      0.01113718      0.845 %
   63     7.250000        1.40306330   +/-      0.01125388      0.802 %
   64     7.350000        1.45578664   +/-      0.01034752      0.711 %
   65     7.450000        1.47894616   +/-      0.00984363      0.666 %
   66     7.550000        1.47570965   +/-      0.00847344      0.574 %
   67     7.650000        1.45580369   +/-      0.00701702      0.482 %
   68     7.750000        1.42147491   +/-      0.00697213      0.490 %
   69     7.850000        1.37541959   +/-      0.00529001      0.385 %
   70     7.950000        1.31839451   +/-      0.00434003      0.329 %
   71     8.050000        1.25296297   +/-      0.00382005      0.305 %
   72     8.150000        1.17904706   +/-      0.00441602      0.375 %
   73     8.250000        1.09933104   +/-      0.00428342      0.390 %
   74     8.350000        1.01767137   +/-      0.00429018      0.422 %
   75     8.450000        0.93715385   +/-      0.00414186      0.442 %
   76     8.550000        0.86205847   +/-      0.00435487      0.505 %
   77     8.650000        0.79422874   +/-      0.00439790      0.554 %
   78     8.750000        0.73578330   +/-      0.00428895      0.583 %
   79     8.850000        0.68481858   +/-      0.00425960      0.622 %
   80     8.950000        0.64329241   +/-      0.00361914      0.563 %
   81     9.050000        0.61085368   +/-      0.00338121      0.554 %
   82     9.150000        0.58673743   +/-      0.00377526      0.643 %
   83     9.250000        0.57081347   +/-      0.00375384      0.658 %
   84     9.350000        0.56204504   +/-      0.00449103      0.799 %
   85     9.450000        0.56064201   +/-      0.00448781      0.800 %


ISOCELES    - OFF DIAGONAL- ET3(R, S, S)                                        
I=   59   R=  6.850000

   25     3.500000        0.00000000   +/-      0.00000000        NaN %
   26     3.550000        0.00093853   +/-      0.00011845     12.621 %
   27     3.650000        0.10164484   +/-      0.00180026      1.771 %
   28     3.750000        0.99731860   +/-      0.01017168      1.020 %
   29     3.850000        3.45969031   +/-      0.02418209      0.699 %
   30     3.950000        6.60482991   +/-      0.03762692      0.570 %
   31     4.050000        8.64224954   +/-      0.03800443      0.440 %
   32     4.150000        8.82088880   +/-      0.04424156      0.502 %
   33     4.250000        7.64648334   +/-      0.04083339      0.534 %
   34     4.350000        5.98076139   +/-      0.03350714      0.560 %
   35     4.450000        4.39622423   +/-      0.02971336      0.676 %
   36     4.550000        3.13525370   +/-      0.02009397      0.641 %
   37     4.650000        2.21914706   +/-      0.01512063      0.681 %
   38     4.750000        1.58523306   +/-      0.01313869      0.829 %
   39     4.850000        1.15299810   +/-      0.00885350      0.768 %
   40     4.950000        0.85984673   +/-      0.00676803      0.787 %
   41     5.050000        0.65932965   +/-      0.00578253      0.877 %
   42     5.150000        0.52273545   +/-      0.00433973      0.830 %
   43     5.250000        0.42730313   +/-      0.00377799      0.884 %
   44     5.350000        0.36132828   +/-      0.00333083      0.922 %
   45     5.450000        0.31707934   +/-      0.00321316      1.013 %
   46     5.550000        0.28805607   +/-      0.00308248      1.070 %
   47     5.650000        0.27101352   +/-      0.00320331      1.182 %
   48     5.750000        0.26445225   +/-      0.00366859      1.387 %
   49     5.850000        0.26604948   +/-      0.00327470      1.231 %
   50     5.950000        0.27665966   +/-      0.00357433      1.292 %
   51     6.050000        0.29483549   +/-      0.00345166      1.171 %
   52     6.150000        0.32295303   +/-      0.00377608      1.169 %
   53     6.250000        0.36175735   +/-      0.00363555      1.005 %
   54     6.350000        0.41562142   +/-      0.00416544      1.002 %
   55     6.450000        0.48735545   +/-      0.00440008      0.903 %
   56     6.550000        0.58189338   +/-      0.00461565      0.793 %
   57     6.650000        0.69934245   +/-      0.00546607      0.782 %
   58     6.750000        0.83917027   +/-      0.00691704      0.824 %
   59     6.850000        0.99365074   +/-      0.00966248      0.972 %
   60     6.950000        1.15177944   +/-      0.01167454      1.014 %
   61     7.050000        1.29679292   +/-      0.01222228      0.943 %
   62     7.150000        1.41737207   +/-      0.01295330      0.914 %
   63     7.250000        1.50417641   +/-      0.01325875      0.881 %
   64     7.350000        1.55711993   +/-      0.01250519      0.803 %
   65     7.450000        1.57754703   +/-      0.01103060      0.699 %
   66     7.550000        1.57395373   +/-      0.00980726      0.623 %
   67     7.650000        1.55148929   +/-      0.00849432      0.547 %
   68     7.750000        1.51698973   +/-      0.00728935      0.481 %
   69     7.850000        1.47010791   +/-      0.00541700      0.368 %
   70     7.950000        1.41049707   +/-      0.00510881      0.362 %
   71     8.050000        1.34253923   +/-      0.00541875      0.404 %
   72     8.150000        1.26500344   +/-      0.00513551      0.406 %
   73     8.250000        1.18232275   +/-      0.00453572      0.384 %
   74     8.350000        1.09553780   +/-      0.00425534      0.388 %
   75     8.450000        1.01061284   +/-      0.00448029      0.443 %
   76     8.550000        0.93094076   +/-      0.00527858      0.567 %
   77     8.650000        0.85778725   +/-      0.00499479      0.582 %
   78     8.750000        0.79423212   +/-      0.00430032      0.541 %
   79     8.850000        0.73962178   +/-      0.00375865      0.508 %
   80     8.950000        0.69468569   +/-      0.00343442      0.494 %
   81     9.050000        0.65912774   +/-      0.00327870      0.497 %
   82     9.150000        0.63261905   +/-      0.00331574      0.524 %
   83     9.250000        0.61559962   +/-      0.00337499      0.548 %
   84     9.350000        0.60569124   +/-      0.00435854      0.720 %
   85     9.450000        0.60365347   +/-      0.00449083      0.744 %


ISOCELES    - OFF DIAGONAL- ET3(R, S, S)                                        
I=   60   R=  6.950000

   25     3.500000        0.00000000   +/-      0.00000000        NaN %
   26     3.550000        0.00083002   +/-      0.00013548     16.322 %
   27     3.650000        0.08714490   +/-      0.00167063      1.917 %
   28     3.750000        0.90198544   +/-      0.01119692      1.241 %
   29     3.850000        3.28062219   +/-      0.02781925      0.848 %
   30     3.950000        6.52776746   +/-      0.03628653      0.556 %
   31     4.050000        8.81113619   +/-      0.03591889      0.408 %
   32     4.150000        9.18921730   +/-      0.04646204      0.506 %
   33     4.250000        8.06620345   +/-      0.04493802      0.557 %
   34     4.350000        6.34828565   +/-      0.04214665      0.664 %
   35     4.450000        4.68079551   +/-      0.03352926      0.716 %
   36     4.550000        3.34889527   +/-      0.02377383      0.710 %
   37     4.650000        2.36949189   +/-      0.01724912      0.728 %
   38     4.750000        1.69364985   +/-      0.01307930      0.772 %
   39     4.850000        1.23412106   +/-      0.00828806      0.672 %
   40     4.950000        0.92160431   +/-      0.00652617      0.708 %
   41     5.050000        0.70771083   +/-      0.00554926      0.784 %
   42     5.150000        0.56094969   +/-      0.00498048      0.888 %
   43     5.250000        0.45902609   +/-      0.00403067      0.878 %
   44     5.350000        0.38927653   +/-      0.00331967      0.853 %
   45     5.450000        0.34144861   +/-      0.00331884      0.972 %
   46     5.550000        0.31002274   +/-      0.00342563      1.105 %
   47     5.650000        0.29211369   +/-      0.00297566      1.019 %
   48     5.750000        0.28488901   +/-      0.00335171      1.176 %
   49     5.850000        0.28644591   +/-      0.00334366      1.167 %
   50     5.950000        0.29718802   +/-      0.00341162      1.148 %
   51     6.050000        0.31690773   +/-      0.00351693      1.110 %
   52     6.150000        0.34708198   +/-      0.00375272      1.081 %
   53     6.250000        0.39000418   +/-      0.00401261      1.029 %
   54     6.350000        0.44881503   +/-      0.00361680      0.806 %
   55     6.450000        0.52705069   +/-      0.00412430      0.783 %
   56     6.550000        0.62934158   +/-      0.00432383      0.687 %
   57     6.650000        0.75673341   +/-      0.00591908      0.782 %
   58     6.750000        0.90675935   +/-      0.00764684      0.843 %
   59     6.850000        1.07130574   +/-      0.01058413      0.988 %
   60     6.950000        1.23576846   +/-      0.01262074      1.021 %
   61     7.050000        1.38728229   +/-      0.01337134      0.964 %
   62     7.150000        1.51112227   +/-      0.01487820      0.985 %
   63     7.250000        1.60068808   +/-      0.01419273      0.887 %
   64     7.350000        1.65368969   +/-      0.01415869      0.856 %
   65     7.450000        1.67514649   +/-      0.01322972      0.790 %
   66     7.550000        1.67126103   +/-      0.01119254      0.670 %
   67     7.650000        1.64900186   +/-      0.00983844      0.597 %
   68     7.750000        1.61358724   +/-      0.00785140      0.487 %
   69     7.850000        1.56601696   +/-      0.00648390      0.414 %
   70     7.950000        1.50720541   +/-      0.00607238      0.403 %
   71     8.050000        1.43641835   +/-      0.00493227      0.343 %
   72     8.150000        1.35573102   +/-      0.00552154      0.407 %
   73     8.250000        1.26797344   +/-      0.00512887      0.404 %
   74     8.350000        1.17720048   +/-      0.00474178      0.403 %
   75     8.450000        1.08661601   +/-      0.00451508      0.416 %
   76     8.550000        1.00234474   +/-      0.00508364      0.507 %
   77     8.650000        0.92375116   +/-      0.00449918      0.487 %
   78     8.750000        0.85536244   +/-      0.00388859      0.455 %
   79     8.850000        0.79679719   +/-      0.00360180      0.452 %
   80     8.950000        0.74784244   +/-      0.00406879      0.544 %
   81     9.050000        0.70928965   +/-      0.00340020      0.479 %
   82     9.150000        0.68051369   +/-      0.00345425      0.508 %
   83     9.250000        0.66058630   +/-      0.00367620      0.557 %
   84     9.350000        0.64961865   +/-      0.00388273      0.598 %
   85     9.450000        0.64709176   +/-      0.00405399      0.626 %


ISOCELES    - OFF DIAGONAL- ET3(R, S, S)                                        
I=   61   R=  7.050000

   25     3.500000        0.00000000   +/-      0.00000000        NaN %
   26     3.550000        0.00068915   +/-      0.00008902     12.917 %
   27     3.650000        0.07645668   +/-      0.00179720      2.351 %
   28     3.750000        0.81089190   +/-      0.01035322      1.277 %
   29     3.850000        3.04996701   +/-      0.02547913      0.835 %
   30     3.950000        6.28713098   +/-      0.03664949      0.583 %
   31     4.050000        8.77644539   +/-      0.03661267      0.417 %
   32     4.150000        9.39211252   +/-      0.04093394      0.436 %
   33     4.250000        8.39926396   +/-      0.04651708      0.554 %
   34     4.350000        6.68335219   +/-      0.04600911      0.688 %
   35     4.450000        4.96225075   +/-      0.03995193      0.805 %
   36     4.550000        3.56072736   +/-      0.02758176      0.775 %
   37     4.650000        2.52808374   +/-      0.01886032      0.746 %
   38     4.750000        1.80910322   +/-      0.01422675      0.786 %
   39     4.850000        1.31911129   +/-      0.01004256      0.761 %
   40     4.950000        0.98687184   +/-      0.00709054      0.718 %
   41     5.050000        0.75957082   +/-      0.00682280      0.898 %
   42     5.150000        0.60306353   +/-      0.00536060      0.889 %
   43     5.250000        0.49329954   +/-      0.00519379      1.053 %
   44     5.350000        0.41820455   +/-      0.00414304      0.991 %
   45     5.450000        0.36690503   +/-      0.00357348      0.974 %
   46     5.550000        0.33299571   +/-      0.00384012      1.153 %
   47     5.650000        0.31304673   +/-      0.00321024      1.025 %
   48     5.750000        0.30440480   +/-      0.00295132      0.970 %
   49     5.850000        0.30597312   +/-      0.00358933      1.173 %
   50     5.950000        0.31747629   +/-      0.00356107      1.122 %
   51     6.050000        0.33828366   +/-      0.00366249      1.083 %
   52     6.150000        0.37079919   +/-      0.00344695      0.930 %
   53     6.250000        0.41718149   +/-      0.00379951      0.911 %
   54     6.350000        0.48059294   +/-      0.00353937      0.736 %
   55     6.450000        0.56512058   +/-      0.00417068      0.738 %
   56     6.550000        0.67537446   +/-      0.00434049      0.643 %
   57     6.650000        0.81058505   +/-      0.00658508      0.812 %
   58     6.750000        0.96926440   +/-      0.00773322      0.798 %
   59     6.850000        1.13919560   +/-      0.01012014      0.888 %
   60     6.950000        1.31128744   +/-      0.01282049      0.978 %
   61     7.050000        1.46712187   +/-      0.01516559      1.034 %
   62     7.150000        1.59444667   +/-      0.01710907      1.073 %
   63     7.250000        1.68556530   +/-      0.01649218      0.978 %
   64     7.350000        1.74040104   +/-      0.01567667      0.901 %
   65     7.450000        1.76372298   +/-      0.01453896      0.824 %
   66     7.550000        1.76091270   +/-      0.01343309      0.763 %
   67     7.650000        1.74075045   +/-      0.00995672      0.572 %
   68     7.750000        1.70617133   +/-      0.00828861      0.486 %
   69     7.850000        1.66046776   +/-      0.00761222      0.458 %
   70     7.950000        1.60147389   +/-      0.00740425      0.462 %
   71     8.050000        1.52963704   +/-      0.00589043      0.385 %
   72     8.150000        1.44720786   +/-      0.00613661      0.424 %
   73     8.250000        1.35491812   +/-      0.00578278      0.427 %
   74     8.350000        1.25912332   +/-      0.00533957      0.424 %
   75     8.450000        1.16418553   +/-      0.00445787      0.383 %
   76     8.550000        1.07339871   +/-      0.00463403      0.432 %
   77     8.650000        0.98909501   +/-      0.00469563      0.475 %
   78     8.750000        0.91607166   +/-      0.00428052      0.467 %
   79     8.850000        0.85204502   +/-      0.00454716      0.534 %
   80     8.950000        0.80011234   +/-      0.00413985      0.517 %
   81     9.050000        0.75836157   +/-      0.00374899      0.494 %
   82     9.150000        0.72634274   +/-      0.00329130      0.453 %
   83     9.250000        0.70484458   +/-      0.00394912      0.560 %
   84     9.350000        0.69209787   +/-      0.00394243      0.570 %
   85     9.450000        0.68866752   +/-      0.00439928      0.639 %


ISOCELES    - OFF DIAGONAL- ET3(R, S, S)                                        
I=   62   R=  7.150000

   25     3.500000        0.00000000   +/-      0.00000000        NaN %
   26     3.550000        0.00045156   +/-      0.00008191     18.138 %
   27     3.650000        0.07004563   +/-      0.00156117      2.229 %
   28     3.750000        0.73725998   +/-      0.00948990      1.287 %
   29     3.850000        2.81127297   +/-      0.02596987      0.924 %
   30     3.950000        5.93889127   +/-      0.03773087      0.635 %
   31     4.050000        8.53235758   +/-      0.03291763      0.386 %
   32     4.150000        9.38980774   +/-      0.04051218      0.431 %
   33     4.250000        8.58661405   +/-      0.04594290      0.535 %
   34     4.350000        6.94758458   +/-      0.04418545      0.636 %
   35     4.450000        5.21504492   +/-      0.04201834      0.806 %
   36     4.550000        3.76665825   +/-      0.03275347      0.870 %
   37     4.650000        2.68967174   +/-      0.02301232      0.856 %
   38     4.750000        1.92984241   +/-      0.01600889      0.830 %
   39     4.850000        1.40795023   +/-      0.01165825      0.828 %
   40     4.950000        1.05441514   +/-      0.00704340      0.668 %
   41     5.050000        0.81272942   +/-      0.00612423      0.754 %
   42     5.150000        0.64502883   +/-      0.00432624      0.671 %
   43     5.250000        0.52824146   +/-      0.00497772      0.942 %
   44     5.350000        0.44725515   +/-      0.00458383      1.025 %
   45     5.450000        0.39228156   +/-      0.00377244      0.962 %
   46     5.550000        0.35556255   +/-      0.00410058      1.153 %
   47     5.650000        0.33352320   +/-      0.00378779      1.136 %
   48     5.750000        0.32345814   +/-      0.00408610      1.263 %
   49     5.850000        0.32461595   +/-      0.00418688      1.290 %
   50     5.950000        0.33623132   +/-      0.00371955      1.106 %
   51     6.050000        0.35816737   +/-      0.00365054      1.019 %
   52     6.150000        0.39279360   +/-      0.00386556      0.984 %
   53     6.250000        0.44194993   +/-      0.00367720      0.832 %
   54     6.350000        0.51039776   +/-      0.00363832      0.713 %
   55     6.450000        0.60010282   +/-      0.00404118      0.673 %
   56     6.550000        0.71594691   +/-      0.00461838      0.645 %
   57     6.650000        0.85802113   +/-      0.00616944      0.719 %
   58     6.750000        1.02131868   +/-      0.00856801      0.839 %
   59     6.850000        1.19605114   +/-      0.01010676      0.845 %
   60     6.950000        1.37095847   +/-      0.01309770      0.955 %
   61     7.050000        1.52992878   +/-      0.01513120      0.989 %
   62     7.150000        1.66076095   +/-      0.01656141      0.997 %
   63     7.250000        1.75475649   +/-      0.01715183      0.977 %
   64     7.350000        1.81347534   +/-      0.01670403      0.921 %
   65     7.450000        1.83935879   +/-      0.01509776      0.821 %
   66     7.550000        1.84136901   +/-      0.01308341      0.711 %
   67     7.650000        1.82456037   +/-      0.01144316      0.627 %
   68     7.750000        1.79346302   +/-      0.00741982      0.414 %
   69     7.850000        1.75013375   +/-      0.00756842      0.432 %
   70     7.950000        1.69320678   +/-      0.00720118      0.425 %
   71     8.050000        1.62132873   +/-      0.00642938      0.397 %
   72     8.150000        1.53662220   +/-      0.00681296      0.443 %
   73     8.250000        1.44160166   +/-      0.00618763      0.429 %
   74     8.350000        1.34017742   +/-      0.00508272      0.379 %
   75     8.450000        1.24048092   +/-      0.00462630      0.373 %
   76     8.550000        1.14379333   +/-      0.00528432      0.462 %
   77     8.650000        1.05465960   +/-      0.00449773      0.426 %
   78     8.750000        0.97487792   +/-      0.00430059      0.441 %
   79     8.850000        0.90688327   +/-      0.00426198      0.470 %
   80     8.950000        0.85053800   +/-      0.00391769      0.461 %
   81     9.050000        0.80478686   +/-      0.00363882      0.452 %
   82     9.150000        0.76977352   +/-      0.00344896      0.448 %
   83     9.250000        0.74613154   +/-      0.00381317      0.511 %
   84     9.350000        0.73210492   +/-      0.00399957      0.546 %
   85     9.450000        0.72742365   +/-      0.00393976      0.542 %


ISOCELES    - OFF DIAGONAL- ET3(R, S, S)                                        
I=   63   R=  7.250000

   25     3.500000        0.00000000   +/-      0.00000000        NaN %
   26     3.550000        0.00000000   +/-      0.00000000        NaN %
   27     3.650000        0.06575438   +/-      0.00173449      2.638 %
   28     3.750000        0.69075522   +/-      0.01079475      1.563 %
   29     3.850000        2.60634267   +/-      0.02744682      1.053 %
   30     3.950000        5.55524422   +/-      0.03580663      0.645 %
   31     4.050000        8.13698257   +/-      0.03416944      0.420 %
   32     4.150000        9.17221056   +/-      0.03669359      0.400 %
   33     4.250000        8.58815462   +/-      0.04892317      0.570 %
   34     4.350000        7.09372503   +/-      0.04503838      0.635 %
   35     4.450000        5.41198259   +/-      0.04245921      0.785 %
   36     4.550000        3.95370105   +/-      0.03549691      0.898 %
   37     4.650000        2.84038211   +/-      0.02468350      0.869 %
   38     4.750000        2.04743995   +/-      0.01955006      0.955 %
   39     4.850000        1.50018042   +/-      0.01136779      0.758 %
   40     4.950000        1.12440430   +/-      0.00905492      0.805 %
   41     5.050000        0.86705653   +/-      0.00729528      0.841 %
   42     5.150000        0.68906796   +/-      0.00505142      0.733 %
   43     5.250000        0.56464421   +/-      0.00504792      0.894 %
   44     5.350000        0.47796454   +/-      0.00474419      0.993 %
   45     5.450000        0.41789573   +/-      0.00437312      1.046 %
   46     5.550000        0.37783759   +/-      0.00359855      0.952 %
   47     5.650000        0.35393470   +/-      0.00382944      1.082 %
   48     5.750000        0.34232138   +/-      0.00408312      1.193 %
   49     5.850000        0.34240832   +/-      0.00435912      1.273 %
   50     5.950000        0.35370165   +/-      0.00393474      1.112 %
   51     6.050000        0.37668781   +/-      0.00403785      1.072 %
   52     6.150000        0.41238442   +/-      0.00360951      0.875 %
   53     6.250000        0.46496697   +/-      0.00384697      0.827 %
   54     6.350000        0.53637803   +/-      0.00351145      0.655 %
   55     6.450000        0.63157485   +/-      0.00420969      0.667 %
   56     6.550000        0.75103719   +/-      0.00468704      0.624 %
   57     6.650000        0.89728010   +/-      0.00662577      0.738 %
   58     6.750000        1.06268194   +/-      0.00828832      0.780 %
   59     6.850000        1.23908636   +/-      0.01033067      0.834 %
   60     6.950000        1.41466751   +/-      0.01336436      0.945 %
   61     7.050000        1.57413068   +/-      0.01599263      1.016 %
   62     7.150000        1.70683129   +/-      0.01741710      1.020 %
   63     7.250000        1.80571133   +/-      0.01753746      0.971 %
   64     7.350000        1.86892252   +/-      0.01770285      0.947 %
   65     7.450000        1.90006105   +/-      0.01623112      0.854 %
   66     7.550000        1.90815497   +/-      0.01439091      0.754 %
   67     7.650000        1.89772333   +/-      0.01182174      0.623 %
   68     7.750000        1.87198217   +/-      0.01080979      0.577 %
   69     7.850000        1.83359397   +/-      0.00883162      0.482 %
   70     7.950000        1.77947197   +/-      0.00748317      0.421 %
   71     8.050000        1.70836337   +/-      0.00814116      0.477 %
   72     8.150000        1.62269939   +/-      0.00730247      0.450 %
   73     8.250000        1.52387520   +/-      0.00604708      0.397 %
   74     8.350000        1.41931132   +/-      0.00524560      0.370 %
   75     8.450000        1.31288255   +/-      0.00481947      0.367 %
   76     8.550000        1.21104895   +/-      0.00517801      0.428 %
   77     8.650000        1.11562320   +/-      0.00463874      0.416 %
   78     8.750000        1.03139118   +/-      0.00424139      0.411 %
   79     8.850000        0.95824633   +/-      0.00412118      0.430 %
   80     8.950000        0.89779892   +/-      0.00406879      0.453 %
   81     9.050000        0.84863075   +/-      0.00373580      0.440 %
   82     9.150000        0.81108217   +/-      0.00310110      0.382 %
   83     9.250000        0.78397001   +/-      0.00294716      0.376 %
   84     9.350000        0.76762523   +/-      0.00364565      0.475 %
   85     9.450000        0.76167295   +/-      0.00408000      0.536 %


ISOCELES    - OFF DIAGONAL- ET3(R, S, S)                                        
I=   64   R=  7.350000

   25     3.500000        0.00000000   +/-      0.00000000        NaN %
   26     3.550000        0.00000000   +/-      0.00000000        NaN %
   27     3.650000        0.02817042   +/-      0.00111733      3.966 %
   28     3.750000        0.68473419   +/-      0.01137485      1.661 %
   29     3.850000        2.46397426   +/-      0.02760513      1.120 %
   30     3.950000        5.19554652   +/-      0.03723731      0.717 %
   31     4.050000        7.66590341   +/-      0.03230515      0.421 %
   32     4.150000        8.78889014   +/-      0.03037553      0.346 %
   33     4.250000        8.41660119   +/-      0.04282951      0.509 %
   34     4.350000        7.09704401   +/-      0.04798975      0.676 %
   35     4.450000        5.51913498   +/-      0.04192908      0.760 %
   36     4.550000        4.09093066   +/-      0.03649302      0.892 %
   37     4.650000        2.97132011   +/-      0.02687483      0.904 %
   38     4.750000        2.16108032   +/-      0.02068475      0.957 %
   39     4.850000        1.59134535   +/-      0.01508347      0.948 %
   40     4.950000        1.19550083   +/-      0.00981477      0.821 %
   41     5.050000        0.92333179   +/-      0.00748240      0.810 %
   42     5.150000        0.73428664   +/-      0.00584575      0.796 %
   43     5.250000        0.60143179   +/-      0.00564219      0.938 %
   44     5.350000        0.50825652   +/-      0.00402329      0.792 %
   45     5.450000        0.44403682   +/-      0.00399409      0.899 %
   46     5.550000        0.40150655   +/-      0.00440381      1.097 %
   47     5.650000        0.37439028   +/-      0.00354291      0.946 %
   48     5.750000        0.36122274   +/-      0.00441431      1.222 %
   49     5.850000        0.35973896   +/-      0.00429967      1.195 %
   50     5.950000        0.37128493   +/-      0.00457416      1.232 %
   51     6.050000        0.39510427   +/-      0.00420101      1.063 %
   52     6.150000        0.43252303   +/-      0.00377579      0.873 %
   53     6.250000        0.48655026   +/-      0.00404145      0.831 %
   54     6.350000        0.56121658   +/-      0.00391907      0.698 %
   55     6.450000        0.65819250   +/-      0.00421169      0.640 %
   56     6.550000        0.77923892   +/-      0.00423146      0.543 %
   57     6.650000        0.92570686   +/-      0.00644217      0.696 %
   58     6.750000        1.08972873   +/-      0.00837836      0.769 %
   59     6.850000        1.26639895   +/-      0.01012024      0.799 %
   60     6.950000        1.44017065   +/-      0.01207506      0.838 %
   61     7.050000        1.59878820   +/-      0.01557928      0.974 %
   62     7.150000        1.73212132   +/-      0.01658830      0.958 %
   63     7.250000        1.83571187   +/-      0.01690604      0.921 %
   64     7.350000        1.90475223   +/-      0.01751051      0.919 %
   65     7.450000        1.94429093   +/-      0.01752148      0.901 %
   66     7.550000        1.96067233   +/-      0.01500680      0.765 %
   67     7.650000        1.95768536   +/-      0.01285337      0.657 %
   68     7.750000        1.93940270   +/-      0.01133477      0.584 %
   69     7.850000        1.90881951   +/-      0.01075194      0.563 %
   70     7.950000        1.85941475   +/-      0.00946649      0.509 %
   71     8.050000        1.79031042   +/-      0.00898561      0.502 %
   72     8.150000        1.70516129   +/-      0.00811142      0.476 %
   73     8.250000        1.60423173   +/-      0.00641901      0.400 %
   74     8.350000        1.49530754   +/-      0.00536550      0.359 %
   75     8.450000        1.38317770   +/-      0.00540665      0.391 %
   76     8.550000        1.27547244   +/-      0.00544852      0.427 %
   77     8.650000        1.17492431   +/-      0.00461121      0.392 %
   78     8.750000        1.08531713   +/-      0.00410101      0.378 %
   79     8.850000        1.00730811   +/-      0.00364118      0.361 %
   80     8.950000        0.94230230   +/-      0.00430542      0.457 %
   81     9.050000        0.88906738   +/-      0.00369778      0.416 %
   82     9.150000        0.84802713   +/-      0.00288256      0.340 %
   83     9.250000        0.81857101   +/-      0.00312406      0.382 %
   84     9.350000        0.80037823   +/-      0.00294232      0.368 %
   85     9.450000        0.79173181   +/-      0.00421978      0.533 %


ISOCELES    - OFF DIAGONAL- ET3(R, S, S)                                        
I=   65   R=  7.450000

   25     3.500000        0.00000000   +/-      0.00000000        NaN %
   26     3.550000        0.00000000   +/-      0.00000000        NaN %
   27     3.650000        0.00000000   +/-      0.00000000        NaN %
   28     3.750000        0.65669098   +/-      0.00963718      1.468 %
   29     3.850000        2.41309210   +/-      0.03063153      1.269 %
   30     3.950000        4.92002482   +/-      0.03935489      0.800 %
   31     4.050000        7.20579466   +/-      0.03039260      0.422 %
   32     4.150000        8.31391690   +/-      0.02514964      0.303 %
   33     4.250000        8.07895800   +/-      0.03987020      0.494 %
   34     4.350000        6.94974672   +/-      0.04647056      0.669 %
   35     4.450000        5.51156243   +/-      0.04518456      0.820 %
   36     4.550000        4.16083548   +/-      0.03684054      0.885 %
   37     4.650000        3.06836480   +/-      0.02794287      0.911 %
   38     4.750000        2.25300981   +/-      0.01999545      0.887 %
   39     4.850000        1.67398958   +/-      0.01398412      0.835 %
   40     4.950000        1.26526823   +/-      0.01108013      0.876 %
   41     5.050000        0.97993222   +/-      0.00831403      0.848 %
   42     5.150000        0.78054644   +/-      0.00582758      0.747 %
   43     5.250000        0.64015858   +/-      0.00472819      0.739 %
   44     5.350000        0.54064200   +/-      0.00490641      0.908 %
   45     5.450000        0.47157065   +/-      0.00477095      1.012 %
   46     5.550000        0.42440243   +/-      0.00415366      0.979 %
   47     5.650000        0.39554289   +/-      0.00364559      0.922 %
   48     5.750000        0.38109847   +/-      0.00430265      1.129 %
   49     5.850000        0.37908534   +/-      0.00452161      1.193 %
   50     5.950000        0.38997221   +/-      0.00456140      1.170 %
   51     6.050000        0.41353134   +/-      0.00473651      1.145 %
   52     6.150000        0.45187253   +/-      0.00411928      0.912 %
   53     6.250000        0.50814352   +/-      0.00470692      0.926 %
   54     6.350000        0.58334952   +/-      0.00313277      0.537 %
   55     6.450000        0.68090980   +/-      0.00409615      0.602 %
   56     6.550000        0.80142619   +/-      0.00401828      0.501 %
   57     6.650000        0.94513788   +/-      0.00581998      0.616 %
   58     6.750000        1.10603732   +/-      0.00742317      0.671 %
   59     6.850000        1.27786498   +/-      0.01013178      0.793 %
   60     6.950000        1.44790504   +/-      0.01196992      0.827 %
   61     7.050000        1.60462229   +/-      0.01460364      0.910 %
   62     7.150000        1.74037762   +/-      0.01552583      0.892 %
   63     7.250000        1.84657071   +/-      0.01705097      0.923 %
   64     7.350000        1.92215574   +/-      0.01708827      0.889 %
   65     7.450000        1.97026271   +/-      0.01843462      0.936 %
   66     7.550000        1.99652683   +/-      0.01523604      0.763 %
   67     7.650000        2.00557995   +/-      0.01279784      0.638 %
   68     7.750000        1.99847018   +/-      0.01124202      0.563 %
   69     7.850000        1.97569982   +/-      0.01142027      0.578 %
   70     7.950000        1.93184170   +/-      0.01138560      0.589 %
   71     8.050000        1.86780707   +/-      0.01053814      0.564 %
   72     8.150000        1.78347914   +/-      0.00869763      0.488 %
   73     8.250000        1.68098573   +/-      0.00818303      0.487 %
   74     8.350000        1.56783381   +/-      0.00685085      0.437 %
   75     8.450000        1.45167933   +/-      0.00581490      0.401 %
   76     8.550000        1.33868244   +/-      0.00518804      0.388 %
   77     8.650000        1.23257177   +/-      0.00506871      0.411 %
   78     8.750000        1.13747365   +/-      0.00530815      0.467 %
   79     8.850000        1.05396306   +/-      0.00415857      0.395 %
   80     8.950000        0.98467265   +/-      0.00413176      0.420 %
   81     9.050000        0.92733469   +/-      0.00401572      0.433 %
   82     9.150000        0.88314456   +/-      0.00343476      0.389 %
   83     9.250000        0.85046393   +/-      0.00322721      0.379 %
   84     9.350000        0.82954811   +/-      0.00372362      0.449 %
   85     9.450000        0.81912797   +/-      0.00441801      0.539 %


ISOCELES    - OFF DIAGONAL- ET3(R, S, S)                                        
I=   66   R=  7.550000

   25     3.500000        0.00000000   +/-      0.00000000        NaN %
   26     3.550000        0.00000000   +/-      0.00000000        NaN %
   27     3.650000        0.00000000   +/-      0.00000000        NaN %
   28     3.750000        0.23106553   +/-      0.00426751      1.847 %
   29     3.850000        2.49901226   +/-      0.02874319      1.150 %
   30     3.950000        4.77274468   +/-      0.04783118      1.002 %
   31     4.050000        6.81618040   +/-      0.03646906      0.535 %
   32     4.150000        7.82756093   +/-      0.02236422      0.286 %
   33     4.250000        7.66263489   +/-      0.02969513      0.388 %
   34     4.350000        6.68080801   +/-      0.03963550      0.593 %
   35     4.450000        5.39428433   +/-      0.04253308      0.788 %
   36     4.550000        4.14610906   +/-      0.03430843      0.827 %
   37     4.650000        3.10691289   +/-      0.02776602      0.894 %
   38     4.750000        2.31562839   +/-      0.02065357      0.892 %
   39     4.850000        1.73905289   +/-      0.01639818      0.943 %
   40     4.950000        1.32696641   +/-      0.01196419      0.902 %
   41     5.050000        1.03346894   +/-      0.00902581      0.873 %
   42     5.150000        0.82609634   +/-      0.00671958      0.813 %
   43     5.250000        0.67938803   +/-      0.00574651      0.846 %
   44     5.350000        0.57479158   +/-      0.00506066      0.880 %
   45     5.450000        0.50167889   +/-      0.00512062      1.021 %
   46     5.550000        0.45078136   +/-      0.00487102      1.081 %
   47     5.650000        0.41970849   +/-      0.00415832      0.991 %
   48     5.750000        0.40331972   +/-      0.00509549      1.263 %
   49     5.850000        0.40014567   +/-      0.00518811      1.297 %
   50     5.950000        0.41004247   +/-      0.00489886      1.195 %
   51     6.050000        0.43410363   +/-      0.00504535      1.162 %
   52     6.150000        0.47295953   +/-      0.00468660      0.991 %
   53     6.250000        0.52856216   +/-      0.00448455      0.848 %
   54     6.350000        0.60393310   +/-      0.00369697      0.612 %
   55     6.450000        0.69985419   +/-      0.00406310      0.581 %
   56     6.550000        0.81802108   +/-      0.00392018      0.479 %
   57     6.650000        0.95624535   +/-      0.00556166      0.582 %
   58     6.750000        1.11170490   +/-      0.00802267      0.722 %
   59     6.850000        1.27701752   +/-      0.00889584      0.697 %
   60     6.950000        1.44093737   +/-      0.01131588      0.785 %
   61     7.050000        1.59568552   +/-      0.01324970      0.830 %
   62     7.150000        1.72970562   +/-      0.01379645      0.798 %
   63     7.250000        1.83877263   +/-      0.01583212      0.861 %
   64     7.350000        1.92312242   +/-      0.01557284      0.810 %
   65     7.450000        1.98064319   +/-      0.01665877      0.841 %
   66     7.550000        2.01885676   +/-      0.01432368      0.709 %
   67     7.650000        2.04000129   +/-      0.01283545      0.629 %
   68     7.750000        2.04606652   +/-      0.01220335      0.596 %
   69     7.850000        2.03360714   +/-      0.01135901      0.559 %
   70     7.950000        1.99897043   +/-      0.01193980      0.597 %
   71     8.050000        1.94010025   +/-      0.01128932      0.582 %
   72     8.150000        1.85819937   +/-      0.01095975      0.590 %
   73     8.250000        1.75573587   +/-      0.00940201      0.536 %
   74     8.350000        1.63976109   +/-      0.00840380      0.513 %
   75     8.450000        1.51915895   +/-      0.00646266      0.425 %
   76     8.550000        1.40086243   +/-      0.00552286      0.394 %
   77     8.650000        1.28829768   +/-      0.00572379      0.444 %
   78     8.750000        1.18704564   +/-      0.00446668      0.376 %
   79     8.850000        1.09989514   +/-      0.00436079      0.396 %
   80     8.950000        1.02416066   +/-      0.00387653      0.379 %
   81     9.050000        0.96351061   +/-      0.00401788      0.417 %
   82     9.150000        0.91538340   +/-      0.00366594      0.400 %
   83     9.250000        0.87979165   +/-      0.00405742      0.461 %
   84     9.350000        0.85579523   +/-      0.00438618      0.513 %
   85     9.450000        0.84266010   +/-      0.00474641      0.563 %


ISOCELES    - OFF DIAGONAL- ET3(R, S, S)                                        
I=   67   R=  7.650000

   25     3.500000        0.00000000   +/-      0.00000000        NaN %
   26     3.550000        0.00000000   +/-      0.00000000        NaN %
   27     3.650000        0.00000000   +/-      0.00000000        NaN %
   28     3.750000        0.00000000   +/-      0.00000000        NaN %
   29     3.850000        2.39954870   +/-      0.02757848      1.149 %
   30     3.950000        4.80304846   +/-      0.04680374      0.974 %
   31     4.050000        6.55228688   +/-      0.04378478      0.668 %
   32     4.150000        7.39250401   +/-      0.02420527      0.327 %
   33     4.250000        7.21661661   +/-      0.02654451      0.368 %
   34     4.350000        6.34206466   +/-      0.03411071      0.538 %
   35     4.450000        5.18441309   +/-      0.03754384      0.724 %
   36     4.550000        4.05171407   +/-      0.03323189      0.820 %
   37     4.650000        3.08697649   +/-      0.02663204      0.863 %
   38     4.750000        2.33479610   +/-      0.02315581      0.992 %
   39     4.850000        1.77732300   +/-      0.01558150      0.877 %
   40     4.950000        1.37175538   +/-      0.01285335      0.937 %
   41     5.050000        1.07806046   +/-      0.00961535      0.892 %
   42     5.150000        0.86919601   +/-      0.00742208      0.854 %
   43     5.250000        0.71702005   +/-      0.00553468      0.772 %
   44     5.350000        0.60950317   +/-      0.00541439      0.888 %
   45     5.450000        0.53308263   +/-      0.00493341      0.925 %
   46     5.550000        0.47936382   +/-      0.00487802      1.018 %
   47     5.650000        0.44564560   +/-      0.00497307      1.116 %
   48     5.750000        0.42770327   +/-      0.00543482      1.271 %
   49     5.850000        0.42361679   +/-      0.00504809      1.192 %
   50     5.950000        0.43315355   +/-      0.00546505      1.262 %
   51     6.050000        0.45650580   +/-      0.00509837      1.117 %
   52     6.150000        0.49453899   +/-      0.00524337      1.060 %
   53     6.250000        0.54852542   +/-      0.00476751      0.869 %
   54     6.350000        0.62224733   +/-      0.00405367      0.651 %
   55     6.450000        0.71539799   +/-      0.00377017      0.527 %
   56     6.550000        0.82830221   +/-      0.00391751      0.473 %
   57     6.650000        0.95972637   +/-      0.00493927      0.515 %
   58     6.750000        1.10782538   +/-      0.00688584      0.622 %
   59     6.850000        1.26487582   +/-      0.00885802      0.700 %
   60     6.950000        1.42183586   +/-      0.00991676      0.697 %
   61     7.050000        1.57144811   +/-      0.01154176      0.734 %
   62     7.150000        1.70553947   +/-      0.01396381      0.819 %
   63     7.250000        1.81744309   +/-      0.01342082      0.738 %
   64     7.350000        1.90630439   +/-      0.01412624      0.741 %
   65     7.450000        1.97567948   +/-      0.01496761      0.758 %
   66     7.550000        2.02621356   +/-      0.01373595      0.678 %
   67     7.650000        2.06067788   +/-      0.01344864      0.653 %
   68     7.750000        2.08104541   +/-      0.01298637      0.624 %
   69     7.850000        2.08173768   +/-      0.01189338      0.571 %
   70     7.950000        2.05820924   +/-      0.01353370      0.658 %
   71     8.050000        2.00563765   +/-      0.01320706      0.658 %
   72     8.150000        1.92630587   +/-      0.01239697      0.644 %
   73     8.250000        1.82608472   +/-      0.01036206      0.567 %
   74     8.350000        1.70806249   +/-      0.01041004      0.609 %
   75     8.450000        1.58387191   +/-      0.00771932      0.487 %
   76     8.550000        1.45945918   +/-      0.00656162      0.450 %
   77     8.650000        1.34228506   +/-      0.00543167      0.405 %
   78     8.750000        1.23615234   +/-      0.00493290      0.399 %
   79     8.850000        1.14266974   +/-      0.00466962      0.409 %
   80     8.950000        1.06301750   +/-      0.00419089      0.394 %
   81     9.050000        0.99784231   +/-      0.00379105      0.380 %
   82     9.150000        0.94497888   +/-      0.00383540      0.406 %
   83     9.250000        0.90585567   +/-      0.00419989      0.464 %
   84     9.350000        0.87933533   +/-      0.00522872      0.595 %
   85     9.450000        0.86407487   +/-      0.00507012      0.587 %


ISOCELES    - OFF DIAGONAL- ET3(R, S, S)                                        
I=   68   R=  7.750000

   25     3.500000        0.00000000   +/-      0.00000000        NaN %
   26     3.550000        0.00000000   +/-      0.00000000        NaN %
   27     3.650000        0.00000000   +/-      0.00000000        NaN %
   28     3.750000        0.00000000   +/-      0.00000000        NaN %
   29     3.850000        0.74549080   +/-      0.00983825      1.320 %
   30     3.950000        5.10376813   +/-      0.04180539      0.819 %
   31     4.050000        6.46715005   +/-      0.04522273      0.699 %
   32     4.150000        7.05949861   +/-      0.03027856      0.429 %
   33     4.250000        6.81236030   +/-      0.02123087      0.312 %
   34     4.350000        5.97872250   +/-      0.03034206      0.508 %
   35     4.450000        4.92354776   +/-      0.03797724      0.771 %
   36     4.550000        3.89069035   +/-      0.03357379      0.863 %
   37     4.650000        3.00910789   +/-      0.02666696      0.886 %
   38     4.750000        2.30895888   +/-      0.02016368      0.873 %
   39     4.850000        1.78197523   +/-      0.01425956      0.800 %
   40     4.950000        1.39366931   +/-      0.01087591      0.780 %
   41     5.050000        1.10834167   +/-      0.00997837      0.900 %
   42     5.150000        0.90068030   +/-      0.00715503      0.794 %
   43     5.250000        0.75028808   +/-      0.00697445      0.930 %
   44     5.350000        0.64051820   +/-      0.00594331      0.928 %
   45     5.450000        0.56266499   +/-      0.00466019      0.828 %
   46     5.550000        0.50746821   +/-      0.00493544      0.973 %
   47     5.650000        0.47279670   +/-      0.00551856      1.167 %
   48     5.750000        0.45378143   +/-      0.00554444      1.222 %
   49     5.850000        0.44841645   +/-      0.00517723      1.155 %
   50     5.950000        0.45641442   +/-      0.00608940      1.334 %
   51     6.050000        0.47847547   +/-      0.00607997      1.271 %
   52     6.150000        0.51550275   +/-      0.00547027      1.061 %
   53     6.250000        0.56738436   +/-      0.00531746      0.937 %
   54     6.350000        0.63746021   +/-      0.00465503      0.730 %
   55     6.450000        0.72566622   +/-      0.00460092      0.634 %
   56     6.550000        0.83260403   +/-      0.00426365      0.512 %
   57     6.650000        0.95716845   +/-      0.00562253      0.587 %
   58     6.750000        1.09494107   +/-      0.00713613      0.652 %
   59     6.850000        1.24320075   +/-      0.00769158      0.619 %
   60     6.950000        1.39305395   +/-      0.00882420      0.633 %
   61     7.050000        1.53802170   +/-      0.01067859      0.694 %
   62     7.150000        1.66823510   +/-      0.01184088      0.710 %
   63     7.250000        1.78258953   +/-      0.01220449      0.685 %
   64     7.350000        1.87765652   +/-      0.01247898      0.665 %
   65     7.450000        1.95516157   +/-      0.01378722      0.705 %
   66     7.550000        2.01739432   +/-      0.01187565      0.589 %
   67     7.650000        2.06708253   +/-      0.01220256      0.590 %
   68     7.750000        2.10139288   +/-      0.01397258      0.665 %
   69     7.850000        2.11590071   +/-      0.01304695      0.617 %
   70     7.950000        2.10408904   +/-      0.01275482      0.606 %
   71     8.050000        2.06045491   +/-      0.01414768      0.687 %
   72     8.150000        1.98796643   +/-      0.01292026      0.650 %
   73     8.250000        1.88754885   +/-      0.01185824      0.628 %
   74     8.350000        1.76927579   +/-      0.01154503      0.653 %
   75     8.450000        1.64286370   +/-      0.00874334      0.532 %
   76     8.550000        1.51476457   +/-      0.00743559      0.491 %
   77     8.650000        1.39203312   +/-      0.00586919      0.422 %
   78     8.750000        1.28042282   +/-      0.00546601      0.427 %
   79     8.850000        1.18250065   +/-      0.00500350      0.423 %
   80     8.950000        1.09802538   +/-      0.00465081      0.424 %
   81     9.050000        1.02763276   +/-      0.00447425      0.435 %
   82     9.150000        0.97135381   +/-      0.00387483      0.399 %
   83     9.250000        0.92868633   +/-      0.00455024      0.490 %
   84     9.350000        0.89849500   +/-      0.00460441      0.512 %
   85     9.450000        0.88089253   +/-      0.00546120      0.620 %


ISOCELES    - OFF DIAGONAL- ET3(R, S, S)                                        
I=   69   R=  7.850000

   25     3.500000        0.00000000   +/-      0.00000000        NaN %
   26     3.550000        0.00000000   +/-      0.00000000        NaN %
   27     3.650000        0.00000000   +/-      0.00000000        NaN %
   28     3.750000        0.00000000   +/-      0.00000000        NaN %
   29     3.850000        0.00000000   +/-      0.00000000        NaN %
   30     3.950000        4.87353565   +/-      0.04091523      0.840 %
   31     4.050000        6.62717827   +/-      0.04486677      0.677 %
   32     4.150000        6.87391895   +/-      0.03597455      0.523 %
   33     4.250000        6.47997544   +/-      0.02162726      0.334 %
   34     4.350000        5.64147847   +/-      0.02364333      0.419 %
   35     4.450000        4.64459957   +/-      0.02968645      0.639 %
   36     4.550000        3.69364482   +/-      0.03083072      0.835 %
   37     4.650000        2.88497316   +/-      0.02592999      0.899 %
   38     4.750000        2.24186484   +/-      0.01857900      0.829 %
   39     4.850000        1.75349974   +/-      0.01398337      0.797 %
   40     4.950000        1.38907732   +/-      0.01109606      0.799 %
   41     5.050000        1.11811986   +/-      0.00928093      0.830 %
   42     5.150000        0.91844361   +/-      0.00820183      0.893 %
   43     5.250000        0.77201356   +/-      0.00668591      0.866 %
   44     5.350000        0.66501028   +/-      0.00589554      0.887 %
   45     5.450000        0.58784566   +/-      0.00472489      0.804 %
   46     5.550000        0.53269176   +/-      0.00497753      0.934 %
   47     5.650000        0.49707511   +/-      0.00583104      1.173 %
   48     5.750000        0.47732294   +/-      0.00590311      1.237 %
   49     5.850000        0.47135287   +/-      0.00586628      1.245 %
   50     5.950000        0.47835562   +/-      0.00595186      1.244 %
   51     6.050000        0.49876406   +/-      0.00626599      1.256 %
   52     6.150000        0.53293975   +/-      0.00600257      1.126 %
   53     6.250000        0.58232689   +/-      0.00610869      1.049 %
   54     6.350000        0.64894173   +/-      0.00560941      0.864 %
   55     6.450000        0.73067383   +/-      0.00529356      0.724 %
   56     6.550000        0.83078858   +/-      0.00440572      0.530 %
   57     6.650000        0.94633775   +/-      0.00573776      0.606 %
   58     6.750000        1.07515770   +/-      0.00542041      0.504 %
   59     6.850000        1.21462393   +/-      0.00747438      0.615 %
   60     6.950000        1.35530031   +/-      0.00759783      0.561 %
   61     7.050000        1.49293694   +/-      0.00873006      0.585 %
   62     7.150000        1.62186236   +/-      0.00952206      0.587 %
   63     7.250000        1.73502093   +/-      0.01131330      0.652 %
   64     7.350000        1.83542202   +/-      0.01203315      0.656 %
   65     7.450000        1.92150084   +/-      0.01234394      0.642 %
   66     7.550000        1.99422310   +/-      0.01211999      0.608 %
   67     7.650000        2.05761461   +/-      0.01248567      0.607 %
   68     7.750000        2.10483024   +/-      0.01234934      0.587 %
   69     7.850000        2.13357180   +/-      0.01398845      0.656 %
   70     7.950000        2.13342036   +/-      0.01264956      0.593 %
   71     8.050000        2.09881661   +/-      0.01463575      0.697 %
   72     8.150000        2.03297875   +/-      0.01395293      0.686 %
   73     8.250000        1.93744129   +/-      0.01357090      0.700 %
   74     8.350000        1.82045147   +/-      0.01189497      0.653 %
   75     8.450000        1.69098635   +/-      0.00999672      0.591 %
   76     8.550000        1.55921580   +/-      0.00846889      0.543 %
   77     8.650000        1.43265096   +/-      0.00718510      0.502 %
   78     8.750000        1.31703607   +/-      0.00569322      0.432 %
   79     8.850000        1.21450028   +/-      0.00532811      0.439 %
   80     8.950000        1.12579313   +/-      0.00501288      0.445 %
   81     9.050000        1.05193947   +/-      0.00405120      0.385 %
   82     9.150000        0.99179187   +/-      0.00385619      0.389 %
   83     9.250000        0.94562894   +/-      0.00441722      0.467 %
   84     9.350000        0.91263949   +/-      0.00466380      0.511 %
   85     9.450000        0.89157511   +/-      0.00526635      0.591 %


ISOCELES    - OFF DIAGONAL- ET3(R, S, S)                                        
I=   70   R=  7.950000

   25     3.500000        0.00000000   +/-      0.00000000        NaN %
   26     3.550000        0.00000000   +/-      0.00000000        NaN %
   27     3.650000        0.00000000   +/-      0.00000000        NaN %
   28     3.750000        0.00000000   +/-      0.00000000        NaN %
   29     3.850000        0.00000000   +/-      0.00000000        NaN %
   30     3.950000        1.38906453   +/-      0.01453287      1.046 %
   31     4.050000        7.14530723   +/-      0.03731388      0.522 %
   32     4.150000        6.87693432   +/-      0.04092069      0.595 %
   33     4.250000        6.25114414   +/-      0.02623980      0.420 %
   34     4.350000        5.35260535   +/-      0.02299188      0.430 %
   35     4.450000        4.38019721   +/-      0.02609730      0.596 %
   36     4.550000        3.48298925   +/-      0.02708589      0.778 %
   37     4.650000        2.73497338   +/-      0.02047800      0.749 %
   38     4.750000        2.14430312   +/-      0.01638694      0.764 %
   39     4.850000        1.69436822   +/-      0.01327170      0.783 %
   40     4.950000        1.35805212   +/-      0.01078816      0.794 %
   41     5.050000        1.10653100   +/-      0.00925779      0.837 %
   42     5.150000        0.91864993   +/-      0.00822866      0.896 %
   43     5.250000        0.78022184   +/-      0.00737367      0.945 %
   44     5.350000        0.67778607   +/-      0.00575558      0.849 %
   45     5.450000        0.60369070   +/-      0.00557732      0.924 %
   46     5.550000        0.55051521   +/-      0.00562689      1.022 %
   47     5.650000        0.51537819   +/-      0.00552511      1.072 %
   48     5.750000        0.49609870   +/-      0.00622626      1.255 %
   49     5.850000        0.48952841   +/-      0.00588245      1.202 %
   50     5.950000        0.49602975   +/-      0.00623834      1.258 %
   51     6.050000        0.51514822   +/-      0.00604100      1.173 %
   52     6.150000        0.54753112   +/-      0.00551363      1.007 %
   53     6.250000        0.59391134   +/-      0.00616089      1.037 %
   54     6.350000        0.65392906   +/-      0.00499527      0.764 %
   55     6.450000        0.73022993   +/-      0.00545680      0.747 %
   56     6.550000        0.82135876   +/-      0.00453690      0.552 %
   57     6.650000        0.92879781   +/-      0.00551044      0.593 %
   58     6.750000        1.04901895   +/-      0.00694642      0.662 %
   59     6.850000        1.17772049   +/-      0.00703762      0.598 %
   60     6.950000        1.31039585   +/-      0.00786935      0.601 %
   61     7.050000        1.44071989   +/-      0.00795267      0.552 %
   62     7.150000        1.56464052   +/-      0.00885598      0.566 %
   63     7.250000        1.67852287   +/-      0.01023519      0.610 %
   64     7.350000        1.78056992   +/-      0.01092279      0.613 %
   65     7.450000        1.87297864   +/-      0.01157830      0.618 %
   66     7.550000        1.95558861   +/-      0.01190872      0.609 %
   67     7.650000        2.02810859   +/-      0.01258121      0.620 %
   68     7.750000        2.08976249   +/-      0.01322316      0.633 %
   69     7.850000        2.13074554   +/-      0.01303081      0.612 %
   70     7.950000        2.14211216   +/-      0.01420919      0.663 %
   71     8.050000        2.11746641   +/-      0.01467636      0.693 %
   72     8.150000        2.05879383   +/-      0.01492437      0.725 %
   73     8.250000        1.96679495   +/-      0.01434481      0.729 %
   74     8.350000        1.85213398   +/-      0.01265692      0.683 %
   75     8.450000        1.72342649   +/-      0.01074157      0.623 %
   76     8.550000        1.58967097   +/-      0.00955668      0.601 %
   77     8.650000        1.46042522   +/-      0.00818758      0.561 %
   78     8.750000        1.34207526   +/-      0.00655017      0.488 %
   79     8.850000        1.23491304   +/-      0.00622675      0.504 %
   80     8.950000        1.14298546   +/-      0.00562702      0.492 %
   81     9.050000        1.06585067   +/-      0.00453856      0.426 %
   82     9.150000        1.00320958   +/-      0.00458641      0.457 %
   83     9.250000        0.95359565   +/-      0.00455980      0.478 %
   84     9.350000        0.91825684   +/-      0.00491995      0.536 %
   85     9.450000        0.89440183   +/-      0.00573643      0.641 %


ISOCELES    - OFF DIAGONAL- ET3(R, S, S)                                        
I=   71   R=  8.050000

   25     3.500000        0.00000000   +/-      0.00000000        NaN %
   26     3.550000        0.00000000   +/-      0.00000000        NaN %
   27     3.650000        0.00000000   +/-      0.00000000        NaN %
   28     3.750000        0.00000000   +/-      0.00000000        NaN %
   29     3.850000        0.00000000   +/-      0.00000000        NaN %
   30     3.950000        0.00000000   +/-      0.00000000        NaN %
   31     4.050000        6.74473304   +/-      0.04310291      0.639 %
   32     4.150000        7.12865830   +/-      0.03887564      0.545 %
   33     4.250000        6.15824434   +/-      0.03236142      0.525 %
   34     4.350000        5.13769777   +/-      0.02310739      0.450 %
   35     4.450000        4.15048469   +/-      0.02344605      0.565 %
   36     4.550000        3.28430235   +/-      0.02293550      0.698 %
   37     4.650000        2.57931373   +/-      0.02132764      0.827 %
   38     4.750000        2.03139497   +/-      0.01732846      0.853 %
   39     4.850000        1.61632718   +/-      0.01283163      0.794 %
   40     4.950000        1.30624727   +/-      0.00953263      0.730 %
   41     5.050000        1.07417373   +/-      0.00940668      0.876 %
   42     5.150000        0.90189814   +/-      0.00690634      0.766 %
   43     5.250000        0.77326131   +/-      0.00741817      0.959 %
   44     5.350000        0.67816112   +/-      0.00599371      0.884 %
   45     5.450000        0.60838279   +/-      0.00485837      0.799 %
   46     5.550000        0.55798217   +/-      0.00534208      0.957 %
   47     5.650000        0.52573545   +/-      0.00579399      1.102 %
   48     5.750000        0.50674360   +/-      0.00570699      1.126 %
   49     5.850000        0.50137650   +/-      0.00560211      1.117 %
   50     5.950000        0.50640186   +/-      0.00599176      1.183 %
   51     6.050000        0.52387873   +/-      0.00564680      1.078 %
   52     6.150000        0.55422885   +/-      0.00645167      1.164 %
   53     6.250000        0.59624349   +/-      0.00611876      1.026 %
   54     6.350000        0.65236794   +/-      0.00498671      0.764 %
   55     6.450000        0.72221178   +/-      0.00581772      0.806 %
   56     6.550000        0.80604881   +/-      0.00492901      0.612 %
   57     6.650000        0.90534018   +/-      0.00536197      0.592 %
   58     6.750000        1.01545058   +/-      0.00608018      0.599 %
   59     6.850000        1.13493510   +/-      0.00588726      0.519 %
   60     6.950000        1.25910922   +/-      0.00745962      0.592 %
   61     7.050000        1.38259159   +/-      0.00737746      0.534 %
   62     7.150000        1.50169916   +/-      0.00880697      0.586 %
   63     7.250000        1.61363913   +/-      0.01017008      0.630 %
   64     7.350000        1.71736249   +/-      0.01019363      0.594 %
   65     7.450000        1.81172929   +/-      0.01070209      0.591 %
   66     7.550000        1.89987434   +/-      0.01165826      0.614 %
   67     7.650000        1.98315501   +/-      0.01232426      0.621 %
   68     7.750000        2.05438192   +/-      0.01212753      0.590 %
   69     7.850000        2.10648559   +/-      0.01374829      0.653 %
   70     7.950000        2.12747506   +/-      0.01390238      0.653 %
   71     8.050000        2.11211007   +/-      0.01638286      0.776 %
   72     8.150000        2.06125977   +/-      0.01644281      0.798 %
   73     8.250000        1.97591693   +/-      0.01515252      0.767 %
   74     8.350000        1.86254834   +/-      0.01365700      0.733 %
   75     8.450000        1.73526455   +/-      0.01254957      0.723 %
   76     8.550000        1.60169929   +/-      0.01136315      0.709 %
   77     8.650000        1.47230100   +/-      0.00877507      0.596 %
   78     8.750000        1.35022099   +/-      0.00714402      0.529 %
   79     8.850000        1.24202510   +/-      0.00699441      0.563 %
   80     8.950000        1.14871878   +/-      0.00575106      0.501 %
   81     9.050000        1.06859978   +/-      0.00495718      0.464 %
   82     9.150000        1.00409805   +/-      0.00425109      0.423 %
   83     9.250000        0.95249328   +/-      0.00484327      0.508 %
   84     9.350000        0.91429411   +/-      0.00486671      0.532 %
   85     9.450000        0.88900590   +/-      0.00607950      0.684 %


ISOCELES    - OFF DIAGONAL- ET3(R, S, S)                                        
I=   72   R=  8.150000

   25     3.500000        0.00000000   +/-      0.00000000        NaN %
   26     3.550000        0.00000000   +/-      0.00000000        NaN %
   27     3.650000        0.00000000   +/-      0.00000000        NaN %
   28     3.750000        0.00000000   +/-      0.00000000        NaN %
   29     3.850000        0.00000000   +/-      0.00000000        NaN %
   30     3.950000        0.00000000   +/-      0.00000000        NaN %
   31     4.050000        1.80500688   +/-      0.01611770      0.893 %
   32     4.150000        7.73973079   +/-      0.01922356      0.248 %
   33     4.250000        6.22546036   +/-      0.03386549      0.544 %
   34     4.350000        5.01102995   +/-      0.02383758      0.476 %
   35     4.450000        3.97139126   +/-      0.01832387      0.461 %
   36     4.550000        3.11292581   +/-      0.02206119      0.709 %
   37     4.650000        2.43347003   +/-      0.01862257      0.765 %
   38     4.750000        1.91479865   +/-      0.01487239      0.777 %
   39     4.850000        1.52812502   +/-      0.01222030      0.800 %
   40     4.950000        1.23962034   +/-      0.00863167      0.696 %
   41     5.050000        1.02778155   +/-      0.00730847      0.711 %
   42     5.150000        0.86972680   +/-      0.00727195      0.836 %
   43     5.250000        0.75231308   +/-      0.00698309      0.928 %
   44     5.350000        0.66424634   +/-      0.00504278      0.759 %
   45     5.450000        0.60072282   +/-      0.00552568      0.920 %
   46     5.550000        0.55526310   +/-      0.00461717      0.832 %
   47     5.650000        0.52541516   +/-      0.00493665      0.940 %
   48     5.750000        0.50888114   +/-      0.00566924      1.114 %
   49     5.850000        0.50373480   +/-      0.00617907      1.227 %
   50     5.950000        0.50931988   +/-      0.00601480      1.181 %
   51     6.050000        0.52585987   +/-      0.00634452      1.207 %
   52     6.150000        0.55342590   +/-      0.00672157      1.215 %
   53     6.250000        0.59181484   +/-      0.00583343      0.986 %
   54     6.350000        0.64341660   +/-      0.00524999      0.816 %
   55     6.450000        0.70757887   +/-      0.00500606      0.707 %
   56     6.550000        0.78468940   +/-      0.00401749      0.512 %
   57     6.650000        0.87495760   +/-      0.00550083      0.629 %
   58     6.750000        0.97702229   +/-      0.00565842      0.579 %
   59     6.850000        1.08815897   +/-      0.00658146      0.605 %
   60     6.950000        1.20396932   +/-      0.00779115      0.647 %
   61     7.050000        1.32105587   +/-      0.00763673      0.578 %
   62     7.150000        1.43542932   +/-      0.00758621      0.528 %
   63     7.250000        1.54409572   +/-      0.00836864      0.542 %
   64     7.350000        1.64539929   +/-      0.00958324      0.582 %
   65     7.450000        1.74270272   +/-      0.00928311      0.533 %
   66     7.550000        1.83562431   +/-      0.01063327      0.579 %
   67     7.650000        1.92403646   +/-      0.01065124      0.554 %
   68     7.750000        2.00207990   +/-      0.01179917      0.589 %
   69     7.850000        2.06219781   +/-      0.01277839      0.620 %
   70     7.950000        2.09133762   +/-      0.01359750      0.650 %
   71     8.050000        2.08546166   +/-      0.01536680      0.737 %
   72     8.150000        2.03976457   +/-      0.01629927      0.799 %
   73     8.250000        1.95923274   +/-      0.01530412      0.781 %
   74     8.350000        1.85104127   +/-      0.01413798      0.764 %
   75     8.450000        1.72625674   +/-      0.01322411      0.766 %
   76     8.550000        1.59403642   +/-      0.01152893      0.723 %
   77     8.650000        1.46438810   +/-      0.00921158      0.629 %
   78     8.750000        1.34357044   +/-      0.00737920      0.549 %
   79     8.850000        1.23474905   +/-      0.00644962      0.522 %
   80     8.950000        1.13985352   +/-      0.00573918      0.504 %
   81     9.050000        1.05923415   +/-      0.00536422      0.506 %
   82     9.150000        0.99307157   +/-      0.00406143      0.409 %
   83     9.250000        0.94113955   +/-      0.00409828      0.435 %
   84     9.350000        0.90207501   +/-      0.00389387      0.432 %
   85     9.450000        0.87474864   +/-      0.00472681      0.540 %


ISOCELES    - OFF DIAGONAL- ET3(R, S, S)                                        
I=   73   R=  8.250000

   25     3.500000        0.00000000   +/-      0.00000000        NaN %
   26     3.550000        0.00000000   +/-      0.00000000        NaN %
   27     3.650000        0.00000000   +/-      0.00000000        NaN %
   28     3.750000        0.00000000   +/-      0.00000000        NaN %
   29     3.850000        0.00000000   +/-      0.00000000        NaN %
   30     3.950000        0.00000000   +/-      0.00000000        NaN %
   31     4.050000        0.00000000   +/-      0.00000000        NaN %
   32     4.150000        7.22001125   +/-      0.04225085      0.585 %
   33     4.250000        6.50544010   +/-      0.02900402      0.446 %
   34     4.350000        4.99088216   +/-      0.02720460      0.545 %
   35     4.450000        3.85124076   +/-      0.01803234      0.468 %
   36     4.550000        2.97526742   +/-      0.01729482      0.581 %
   37     4.650000        2.30704883   +/-      0.01670454      0.724 %
   38     4.750000        1.80690321   +/-      0.01338114      0.741 %
   39     4.850000        1.43954600   +/-      0.01137169      0.790 %
   40     4.950000        1.16966024   +/-      0.00893415      0.764 %
   41     5.050000        0.97208047   +/-      0.00774650      0.797 %
   42     5.150000        0.82653742   +/-      0.00654994      0.792 %
   43     5.250000        0.72020836   +/-      0.00636120      0.883 %
   44     5.350000        0.64040591   +/-      0.00598789      0.935 %
   45     5.450000        0.58319748   +/-      0.00585360      1.004 %
   46     5.550000        0.54187080   +/-      0.00518502      0.957 %
   47     5.650000        0.51556413   +/-      0.00527446      1.023 %
   48     5.750000        0.50064046   +/-      0.00584431      1.167 %
   49     5.850000        0.49650008   +/-      0.00584064      1.176 %
   50     5.950000        0.50281249   +/-      0.00565069      1.124 %
   51     6.050000        0.51899036   +/-      0.00582869      1.123 %
   52     6.150000        0.54466366   +/-      0.00623512      1.145 %
   53     6.250000        0.58103354   +/-      0.00564690      0.972 %
   54     6.350000        0.62761394   +/-      0.00539640      0.860 %
   55     6.450000        0.68585565   +/-      0.00513634      0.749 %
   56     6.550000        0.75780377   +/-      0.00424027      0.560 %
   57     6.650000        0.84136140   +/-      0.00515887      0.613 %
   58     6.750000        0.93478710   +/-      0.00588080      0.629 %
   59     6.850000        1.03739643   +/-      0.00579296      0.558 %
   60     6.950000        1.14648707   +/-      0.00697939      0.609 %
   61     7.050000        1.25761565   +/-      0.00761974      0.606 %
   62     7.150000        1.36704057   +/-      0.00780301      0.571 %
   63     7.250000        1.47149166   +/-      0.00715397      0.486 %
   64     7.350000        1.57148471   +/-      0.00919264      0.585 %
   65     7.450000        1.66787153   +/-      0.00854289      0.512 %
   66     7.550000        1.76242284   +/-      0.00916101      0.520 %
   67     7.650000        1.85343781   +/-      0.00958769      0.517 %
   68     7.750000        1.93704478   +/-      0.01191656      0.615 %
   69     7.850000        2.00181339   +/-      0.01270644      0.635 %
   70     7.950000        2.03772309   +/-      0.01320069      0.648 %
   71     8.050000        2.03725146   +/-      0.01461987      0.718 %
   72     8.150000        1.99839730   +/-      0.01622162      0.812 %
   73     8.250000        1.92203448   +/-      0.01558059      0.811 %
   74     8.350000        1.81830682   +/-      0.01441057      0.793 %
   75     8.450000        1.69779267   +/-      0.01297448      0.764 %
   76     8.550000        1.56872851   +/-      0.01086147      0.692 %
   77     8.650000        1.44068108   +/-      0.00955718      0.663 %
   78     8.750000        1.32083776   +/-      0.00847996      0.642 %
   79     8.850000        1.21306359   +/-      0.00705918      0.582 %
   80     8.950000        1.11890938   +/-      0.00672893      0.601 %
   81     9.050000        1.03901377   +/-      0.00542648      0.522 %
   82     9.150000        0.97266926   +/-      0.00434287      0.446 %
   83     9.250000        0.91963821   +/-      0.00441508      0.480 %
   84     9.350000        0.88065314   +/-      0.00407385      0.463 %
   85     9.450000        0.85247999   +/-      0.00429977      0.504 %


ISOCELES    - OFF DIAGONAL- ET3(R, S, S)                                        
I=   74   R=  8.350000

   25     3.500000        0.00000000   +/-      0.00000000        NaN %
   26     3.550000        0.00000000   +/-      0.00000000        NaN %
   27     3.650000        0.00000000   +/-      0.00000000        NaN %
   28     3.750000        0.00000000   +/-      0.00000000        NaN %
   29     3.850000        0.00000000   +/-      0.00000000        NaN %
   30     3.950000        0.00000000   +/-      0.00000000        NaN %
   31     4.050000        0.00000000   +/-      0.00000000        NaN %
   32     4.150000        1.84464962   +/-      0.01501402      0.814 %
   33     4.250000        7.08059946   +/-      0.02338216      0.330 %
   34     4.350000        5.09631901   +/-      0.02807507      0.551 %
   35     4.450000        3.80402486   +/-      0.01862943      0.490 %
   36     4.550000        2.87941226   +/-      0.01492052      0.518 %
   37     4.650000        2.20492880   +/-      0.01439424      0.653 %
   38     4.750000        1.71333177   +/-      0.01430131      0.835 %
   39     4.850000        1.35667641   +/-      0.00996546      0.735 %
   40     4.950000        1.10116389   +/-      0.00889289      0.808 %
   41     5.050000        0.91446331   +/-      0.00713218      0.780 %
   42     5.150000        0.77946266   +/-      0.00632463      0.811 %
   43     5.250000        0.68194462   +/-      0.00593562      0.870 %
   44     5.350000        0.60922145   +/-      0.00543407      0.892 %
   45     5.450000        0.55664589   +/-      0.00486233      0.874 %
   46     5.550000        0.52053210   +/-      0.00441399      0.848 %
   47     5.650000        0.49712959   +/-      0.00435337      0.876 %
   48     5.750000        0.48553896   +/-      0.00521271      1.074 %
   49     5.850000        0.48297434   +/-      0.00526464      1.090 %
   50     5.950000        0.48922156   +/-      0.00627624      1.283 %
   51     6.050000        0.50429227   +/-      0.00580145      1.150 %
   52     6.150000        0.52878609   +/-      0.00551767      1.043 %
   53     6.250000        0.56194450   +/-      0.00563299      1.002 %
   54     6.350000        0.60607553   +/-      0.00457768      0.755 %
   55     6.450000        0.66040761   +/-      0.00437613      0.663 %
   56     6.550000        0.72594315   +/-      0.00337743      0.465 %
   57     6.650000        0.80426681   +/-      0.00450628      0.560 %
   58     6.750000        0.89186314   +/-      0.00502675      0.564 %
   59     6.850000        0.98787370   +/-      0.00601464      0.609 %
   60     6.950000        1.08977193   +/-      0.00668413      0.613 %
   61     7.050000        1.19490991   +/-      0.00683364      0.572 %
   62     7.150000        1.29804792   +/-      0.00673019      0.518 %
   63     7.250000        1.39839359   +/-      0.00746375      0.534 %
   64     7.350000        1.49591198   +/-      0.00808654      0.541 %
   65     7.450000        1.59077974   +/-      0.00850925      0.535 %
   66     7.550000        1.68520471   +/-      0.00846358      0.502 %
   67     7.650000        1.77712421   +/-      0.00831134      0.468 %
   68     7.750000        1.86149965   +/-      0.01043128      0.560 %
   69     7.850000        1.93009040   +/-      0.01149517      0.596 %
   70     7.950000        1.96964192   +/-      0.01231215      0.625 %
   71     8.050000        1.97430564   +/-      0.01412996      0.716 %
   72     8.150000        1.94060514   +/-      0.01554351      0.801 %
   73     8.250000        1.86982879   +/-      0.01509468      0.807 %
   74     8.350000        1.76997894   +/-      0.01541097      0.871 %
   75     8.450000        1.65314271   +/-      0.01264378      0.765 %
   76     8.550000        1.52826717   +/-      0.01182854      0.774 %
   77     8.650000        1.40308904   +/-      0.01030245      0.734 %
   78     8.750000        1.28653301   +/-      0.00804097      0.625 %
   79     8.850000        1.18074614   +/-      0.00731552      0.620 %
   80     8.950000        1.08821690   +/-      0.00608227      0.559 %
   81     9.050000        1.00908024   +/-      0.00557159      0.552 %
   82     9.150000        0.94327520   +/-      0.00482499      0.512 %
   83     9.250000        0.89157031   +/-      0.00419426      0.470 %
   84     9.350000        0.85274154   +/-      0.00427059      0.501 %
   85     9.450000        0.82461503   +/-      0.00428443      0.520 %


ISOCELES    - OFF DIAGONAL- ET3(R, S, S)                                        
I=   75   R=  8.450000

   25     3.500000        0.00000000   +/-      0.00000000        NaN %
   26     3.550000        0.00000000   +/-      0.00000000        NaN %
   27     3.650000        0.00000000   +/-      0.00000000        NaN %
   28     3.750000        0.00000000   +/-      0.00000000        NaN %
   29     3.850000        0.00000000   +/-      0.00000000        NaN %
   30     3.950000        0.00000000   +/-      0.00000000        NaN %
   31     4.050000        0.00000000   +/-      0.00000000        NaN %
   32     4.150000        0.00000000   +/-      0.00000000        NaN %
   33     4.250000        6.51246966   +/-      0.03973886      0.610 %
   34     4.350000        5.35720982   +/-      0.02686137      0.501 %
   35     4.450000        3.83206067   +/-      0.02262752      0.590 %
   36     4.550000        2.83002100   +/-      0.01538762      0.544 %
   37     4.650000        2.13095098   +/-      0.01348586      0.633 %
   38     4.750000        1.63674859   +/-      0.01074191      0.656 %
   39     4.850000        1.28770845   +/-      0.00999605      0.776 %
   40     4.950000        1.03768252   +/-      0.00857886      0.827 %
   41     5.050000        0.86029711   +/-      0.00715303      0.831 %
   42     5.150000        0.73150622   +/-      0.00584495      0.799 %
   43     5.250000        0.64045008   +/-      0.00549859      0.859 %
   44     5.350000        0.57369171   +/-      0.00497723      0.868 %
   45     5.450000        0.52605891   +/-      0.00375587      0.714 %
   46     5.550000        0.49461480   +/-      0.00408629      0.826 %
   47     5.650000        0.47333384   +/-      0.00356591      0.753 %
   48     5.750000        0.46360426   +/-      0.00505983      1.091 %
   49     5.850000        0.46205996   +/-      0.00505738      1.095 %
   50     5.950000        0.46929569   +/-      0.00526994      1.123 %
   51     6.050000        0.48435836   +/-      0.00530470      1.095 %
   52     6.150000        0.50788270   +/-      0.00517370      1.019 %
   53     6.250000        0.53950237   +/-      0.00523617      0.971 %
   54     6.350000        0.58039611   +/-      0.00464504      0.800 %
   55     6.450000        0.63177013   +/-      0.00418885      0.663 %
   56     6.550000        0.69314089   +/-      0.00366100      0.528 %
   57     6.650000        0.76545468   +/-      0.00499846      0.653 %
   58     6.750000        0.84741349   +/-      0.00525389      0.620 %
   59     6.850000        0.93845659   +/-      0.00548709      0.585 %
   60     6.950000        1.03474005   +/-      0.00531384      0.514 %
   61     7.050000        1.13451476   +/-      0.00636129      0.561 %
   62     7.150000        1.23329903   +/-      0.00663143      0.538 %
   63     7.250000        1.32825314   +/-      0.00641185      0.483 %
   64     7.350000        1.42257028   +/-      0.00825803      0.581 %
   65     7.450000        1.51554542   +/-      0.00746287      0.492 %
   66     7.550000        1.60708555   +/-      0.00691074      0.430 %
   67     7.650000        1.69881600   +/-      0.00809576      0.477 %
   68     7.750000        1.78332673   +/-      0.00949441      0.532 %
   69     7.850000        1.85368823   +/-      0.01153140      0.622 %
   70     7.950000        1.89526192   +/-      0.01178794      0.622 %
   71     8.050000        1.90225467   +/-      0.01293917      0.680 %
   72     8.150000        1.87187359   +/-      0.01299576      0.694 %
   73     8.250000        1.80513887   +/-      0.01421735      0.788 %
   74     8.350000        1.71025810   +/-      0.01332714      0.779 %
   75     8.450000        1.59869248   +/-      0.01312923      0.821 %
   76     8.550000        1.47727404   +/-      0.01150867      0.779 %
   77     8.650000        1.35692533   +/-      0.00927547      0.684 %
   78     8.750000        1.24335405   +/-      0.00829735      0.667 %
   79     8.850000        1.14020591   +/-      0.00685150      0.601 %
   80     8.950000        1.05021806   +/-      0.00604933      0.576 %
   81     9.050000        0.97279688   +/-      0.00546818      0.562 %
   82     9.150000        0.90954971   +/-      0.00504029      0.554 %
   83     9.250000        0.85850156   +/-      0.00418040      0.487 %
   84     9.350000        0.82005461   +/-      0.00390212      0.476 %
   85     9.450000        0.79297905   +/-      0.00404001      0.509 %


ISOCELES    - OFF DIAGONAL- ET3(R, S, S)                                        
I=   76   R=  8.550000

   25     3.500000        0.00000000   +/-      0.00000000        NaN %
   26     3.550000        0.00000000   +/-      0.00000000        NaN %
   27     3.650000        0.00000000   +/-      0.00000000        NaN %
   28     3.750000        0.00000000   +/-      0.00000000        NaN %
   29     3.850000        0.00000000   +/-      0.00000000        NaN %
   30     3.950000        0.00000000   +/-      0.00000000        NaN %
   31     4.050000        0.00000000   +/-      0.00000000        NaN %
   32     4.150000        0.00000000   +/-      0.00000000        NaN %
   33     4.250000        1.60643513   +/-      0.01372590      0.854 %
   34     4.350000        5.81646301   +/-      0.02813352      0.484 %
   35     4.450000        3.94381088   +/-      0.02236653      0.567 %
   36     4.550000        2.82857638   +/-      0.01629038      0.576 %
   37     4.650000        2.08907602   +/-      0.01132225      0.542 %
   38     4.750000        1.58145934   +/-      0.01055078      0.667 %
   39     4.850000        1.23029385   +/-      0.00922390      0.750 %
   40     4.950000        0.98418565   +/-      0.00739422      0.751 %
   41     5.050000        0.80993664   +/-      0.00632404      0.781 %
   42     5.150000        0.68780294   +/-      0.00585001      0.851 %
   43     5.250000        0.60076346   +/-      0.00480223      0.799 %
   44     5.350000        0.53808941   +/-      0.00441273      0.820 %
   45     5.450000        0.49407336   +/-      0.00445498      0.902 %
   46     5.550000        0.46463251   +/-      0.00357527      0.769 %
   47     5.650000        0.44611717   +/-      0.00395945      0.888 %
   48     5.750000        0.43857985   +/-      0.00439825      1.003 %
   49     5.850000        0.43816953   +/-      0.00478119      1.091 %
   50     5.950000        0.44560834   +/-      0.00547996      1.230 %
   51     6.050000        0.46105895   +/-      0.00476003      1.032 %
   52     6.150000        0.48296788   +/-      0.00535706      1.109 %
   53     6.250000        0.51360592   +/-      0.00522069      1.016 %
   54     6.350000        0.55277047   +/-      0.00479098      0.867 %
   55     6.450000        0.60128179   +/-      0.00439144      0.730 %
   56     6.550000        0.65921457   +/-      0.00416885      0.632 %
   57     6.650000        0.72726285   +/-      0.00497226      0.684 %
   58     6.750000        0.80462251   +/-      0.00487326      0.606 %
   59     6.850000        0.89086284   +/-      0.00524048      0.588 %
   60     6.950000        0.98231680   +/-      0.00520469      0.530 %
   61     7.050000        1.07646427   +/-      0.00624121      0.580 %
   62     7.150000        1.17156179   +/-      0.00610828      0.521 %
   63     7.250000        1.26295379   +/-      0.00680873      0.539 %
   64     7.350000        1.35328121   +/-      0.00766654      0.567 %
   65     7.450000        1.44259203   +/-      0.00750986      0.521 %
   66     7.550000        1.53232193   +/-      0.00747720      0.488 %
   67     7.650000        1.62141605   +/-      0.00781040      0.482 %
   68     7.750000        1.70501307   +/-      0.00826816      0.485 %
   69     7.850000        1.77403606   +/-      0.00975168      0.550 %
   70     7.950000        1.81661955   +/-      0.01129612      0.622 %
   71     8.050000        1.82638118   +/-      0.01207690      0.661 %
   72     8.150000        1.79865723   +/-      0.01176368      0.654 %
   73     8.250000        1.73508049   +/-      0.01271473      0.733 %
   74     8.350000        1.64470241   +/-      0.01232765      0.750 %
   75     8.450000        1.53604614   +/-      0.01229393      0.800 %
   76     8.550000        1.42064597   +/-      0.01126061      0.793 %
   77     8.650000        1.30403362   +/-      0.00898782      0.689 %
   78     8.750000        1.19430135   +/-      0.00753636      0.631 %
   79     8.850000        1.09558908   +/-      0.00638845      0.583 %
   80     8.950000        1.00791690   +/-      0.00651174      0.646 %
   81     9.050000        0.93357569   +/-      0.00605375      0.648 %
   82     9.150000        0.87167238   +/-      0.00521902      0.599 %
   83     9.250000        0.82276714   +/-      0.00379483      0.461 %
   84     9.350000        0.78572149   +/-      0.00357059      0.454 %
   85     9.450000        0.75895269   +/-      0.00394872      0.520 %


ISOCELES    - OFF DIAGONAL- ET3(R, S, S)                                        
I=   77   R=  8.650000

   25     3.500000        0.00000000   +/-      0.00000000        NaN %
   26     3.550000        0.00000000   +/-      0.00000000        NaN %
   27     3.650000        0.00000000   +/-      0.00000000        NaN %
   28     3.750000        0.00000000   +/-      0.00000000        NaN %
   29     3.850000        0.00000000   +/-      0.00000000        NaN %
   30     3.950000        0.00000000   +/-      0.00000000        NaN %
   31     4.050000        0.00000000   +/-      0.00000000        NaN %
   32     4.150000        0.00000000   +/-      0.00000000        NaN %
   33     4.250000        0.00000000   +/-      0.00000000        NaN %
   34     4.350000        5.27155225   +/-      0.03248972      0.616 %
   35     4.450000        4.16157916   +/-      0.02375363      0.571 %
   36     4.550000        2.87678657   +/-      0.01804353      0.627 %
   37     4.650000        2.07940551   +/-      0.01074691      0.517 %
   38     4.750000        1.54998017   +/-      0.00958906      0.619 %
   39     4.850000        1.18924090   +/-      0.00840449      0.707 %
   40     4.950000        0.94183528   +/-      0.00680950      0.723 %
   41     5.050000        0.76862910   +/-      0.00628359      0.818 %
   42     5.150000        0.64852029   +/-      0.00553355      0.853 %
   43     5.250000        0.56337030   +/-      0.00493610      0.876 %
   44     5.350000        0.50351261   +/-      0.00434192      0.862 %
   45     5.450000        0.46257254   +/-      0.00363163      0.785 %
   46     5.550000        0.43406565   +/-      0.00371134      0.855 %
   47     5.650000        0.41843200   +/-      0.00332858      0.795 %
   48     5.750000        0.41141883   +/-      0.00412449      1.003 %
   49     5.850000        0.41238793   +/-      0.00447875      1.086 %
   50     5.950000        0.41964877   +/-      0.00434545      1.035 %
   51     6.050000        0.43564796   +/-      0.00493308      1.132 %
   52     6.150000        0.45726677   +/-      0.00411032      0.899 %
   53     6.250000        0.48691752   +/-      0.00454867      0.934 %
   54     6.350000        0.52462954   +/-      0.00464556      0.885 %
   55     6.450000        0.57012818   +/-      0.00437200      0.767 %
   56     6.550000        0.62564918   +/-      0.00418231      0.668 %
   57     6.650000        0.68969946   +/-      0.00448427      0.650 %
   58     6.750000        0.76422722   +/-      0.00436195      0.571 %
   59     6.850000        0.84571850   +/-      0.00432668      0.512 %
   60     6.950000        0.93342889   +/-      0.00587184      0.629 %
   61     7.050000        1.02316709   +/-      0.00599680      0.586 %
   62     7.150000        1.11376000   +/-      0.00596857      0.536 %
   63     7.250000        1.20301636   +/-      0.00599111      0.498 %
   64     7.350000        1.28908412   +/-      0.00650167      0.504 %
   65     7.450000        1.37621507   +/-      0.00716883      0.521 %
   66     7.550000        1.46296104   +/-      0.00673656      0.460 %
   67     7.650000        1.54897317   +/-      0.00693045      0.447 %
   68     7.750000        1.63113123   +/-      0.00812733      0.498 %
   69     7.850000        1.69736891   +/-      0.00835245      0.492 %
   70     7.950000        1.73982255   +/-      0.00908686      0.522 %
   71     8.050000        1.74983060   +/-      0.01129397      0.645 %
   72     8.150000        1.72345460   +/-      0.01101804      0.639 %
   73     8.250000        1.66244415   +/-      0.01139231      0.685 %
   74     8.350000        1.57669315   +/-      0.01110481      0.704 %
   75     8.450000        1.47240615   +/-      0.01049155      0.713 %
   76     8.550000        1.36128183   +/-      0.00965798      0.709 %
   77     8.650000        1.24904949   +/-      0.00836856      0.670 %
   78     8.750000        1.14362789   +/-      0.00745244      0.652 %
   79     8.850000        1.04816202   +/-      0.00645754      0.616 %
   80     8.950000        0.96448631   +/-      0.00671782      0.697 %
   81     9.050000        0.89336179   +/-      0.00585280      0.655 %
   82     9.150000        0.83353388   +/-      0.00486484      0.584 %
   83     9.250000        0.78641421   +/-      0.00400282      0.509 %
   84     9.350000        0.75016335   +/-      0.00385365      0.514 %
   85     9.450000        0.72472588   +/-      0.00365973      0.505 %


ISOCELES    - OFF DIAGONAL- ET3(R, S, S)                                        
I=   78   R=  8.750000

   25     3.500000        0.00000000   +/-      0.00000000        NaN %
   26     3.550000        0.00000000   +/-      0.00000000        NaN %
   27     3.650000        0.00000000   +/-      0.00000000        NaN %
   28     3.750000        0.00000000   +/-      0.00000000        NaN %
   29     3.850000        0.00000000   +/-      0.00000000        NaN %
   30     3.950000        0.00000000   +/-      0.00000000        NaN %
   31     4.050000        0.00000000   +/-      0.00000000        NaN %
   32     4.150000        0.00000000   +/-      0.00000000        NaN %
   33     4.250000        0.00000000   +/-      0.00000000        NaN %
   34     4.350000        1.26786380   +/-      0.01022750      0.807 %
   35     4.450000        4.49948531   +/-      0.02739586      0.609 %
   36     4.550000        2.98559018   +/-      0.01736625      0.582 %
   37     4.650000        2.10336337   +/-      0.01268556      0.603 %
   38     4.750000        1.54100929   +/-      0.00897955      0.583 %
   39     4.850000        1.16465944   +/-      0.00770069      0.661 %
   40     4.950000        0.90974625   +/-      0.00724437      0.796 %
   41     5.050000        0.73497696   +/-      0.00643431      0.875 %
   42     5.150000        0.61405540   +/-      0.00584757      0.952 %
   43     5.250000        0.53109233   +/-      0.00453271      0.853 %
   44     5.350000        0.47249338   +/-      0.00388960      0.823 %
   45     5.450000        0.43219875   +/-      0.00380002      0.879 %
   46     5.550000        0.40664058   +/-      0.00420120      1.033 %
   47     5.650000        0.39081185   +/-      0.00352168      0.901 %
   48     5.750000        0.38428814   +/-      0.00435205      1.132 %
   49     5.850000        0.38615265   +/-      0.00424151      1.098 %
   50     5.950000        0.39421407   +/-      0.00460031      1.167 %
   51     6.050000        0.40899740   +/-      0.00481860      1.178 %
   52     6.150000        0.43092062   +/-      0.00438169      1.017 %
   53     6.250000        0.45959359   +/-      0.00380731      0.828 %
   54     6.350000        0.49587212   +/-      0.00403799      0.814 %
   55     6.450000        0.54082629   +/-      0.00358193      0.662 %
   56     6.550000        0.59331805   +/-      0.00364868      0.615 %
   57     6.650000        0.65565651   +/-      0.00384946      0.587 %
   58     6.750000        0.72656209   +/-      0.00484465      0.667 %
   59     6.850000        0.80507580   +/-      0.00468563      0.582 %
   60     6.950000        0.88902474   +/-      0.00485795      0.546 %
   61     7.050000        0.97621056   +/-      0.00594488      0.609 %
   62     7.150000        1.06372528   +/-      0.00538882      0.507 %
   63     7.250000        1.14937014   +/-      0.00633517      0.551 %
   64     7.350000        1.23255790   +/-      0.00654326      0.531 %
   65     7.450000        1.31695831   +/-      0.00673497      0.511 %
   66     7.550000        1.40051436   +/-      0.00668443      0.477 %
   67     7.650000        1.48385288   +/-      0.00665779      0.449 %
   68     7.750000        1.56313423   +/-      0.00704435      0.451 %
   69     7.850000        1.62734411   +/-      0.00779898      0.479 %
   70     7.950000        1.66885559   +/-      0.00923393      0.553 %
   71     8.050000        1.67816539   +/-      0.01065192      0.635 %
   72     8.150000        1.65239983   +/-      0.01094031      0.662 %
   73     8.250000        1.59504974   +/-      0.01107513      0.694 %
   74     8.350000        1.51030746   +/-      0.01014741      0.672 %
   75     8.450000        1.41057747   +/-      0.00974389      0.691 %
   76     8.550000        1.30243230   +/-      0.00916559      0.704 %
   77     8.650000        1.19523641   +/-      0.00761191      0.637 %
   78     8.750000        1.09286118   +/-      0.00688252      0.630 %
   79     8.850000        1.00227603   +/-      0.00660771      0.659 %
   80     8.950000        0.92213917   +/-      0.00636845      0.691 %
   81     9.050000        0.85396428   +/-      0.00570035      0.668 %
   82     9.150000        0.79641750   +/-      0.00465517      0.585 %
   83     9.250000        0.75125326   +/-      0.00440723      0.587 %
   84     9.350000        0.71705144   +/-      0.00340208      0.474 %
   85     9.450000        0.69198481   +/-      0.00355518      0.514 %


ISOCELES    - OFF DIAGONAL- ET3(R, S, S)                                        
I=   79   R=  8.850000

   25     3.500000        0.00000000   +/-      0.00000000        NaN %
   26     3.550000        0.00000000   +/-      0.00000000        NaN %
   27     3.650000        0.00000000   +/-      0.00000000        NaN %
   28     3.750000        0.00000000   +/-      0.00000000        NaN %
   29     3.850000        0.00000000   +/-      0.00000000        NaN %
   30     3.950000        0.00000000   +/-      0.00000000        NaN %
   31     4.050000        0.00000000   +/-      0.00000000        NaN %
   32     4.150000        0.00000000   +/-      0.00000000        NaN %
   33     4.250000        0.00000000   +/-      0.00000000        NaN %
   34     4.350000        0.00000000   +/-      0.00000000        NaN %
   35     4.450000        4.00780418   +/-      0.03041504      0.759 %
   36     4.550000        3.15179510   +/-      0.02111567      0.670 %
   37     4.650000        2.16072400   +/-      0.01280986      0.593 %
   38     4.750000        1.55396915   +/-      0.00941884      0.606 %
   39     4.850000        1.15683002   +/-      0.00751424      0.650 %
   40     4.950000        0.89151538   +/-      0.00583549      0.655 %
   41     5.050000        0.71093332   +/-      0.00597122      0.840 %
   42     5.150000        0.58829764   +/-      0.00504945      0.858 %
   43     5.250000        0.50369607   +/-      0.00488862      0.971 %
   44     5.350000        0.44557924   +/-      0.00427718      0.960 %
   45     5.450000        0.40573898   +/-      0.00399548      0.985 %
   46     5.550000        0.38020668   +/-      0.00373656      0.983 %
   47     5.650000        0.36524089   +/-      0.00368684      1.009 %
   48     5.750000        0.35924060   +/-      0.00338710      0.943 %
   49     5.850000        0.36182209   +/-      0.00426037      1.177 %
   50     5.950000        0.36942347   +/-      0.00459404      1.244 %
   51     6.050000        0.38421903   +/-      0.00471092      1.226 %
   52     6.150000        0.40564545   +/-      0.00457504      1.128 %
   53     6.250000        0.43332596   +/-      0.00413914      0.955 %
   54     6.350000        0.46893992   +/-      0.00367365      0.783 %
   55     6.450000        0.51211752   +/-      0.00345765      0.675 %
   56     6.550000        0.56469321   +/-      0.00360183      0.638 %
   57     6.650000        0.62409689   +/-      0.00376044      0.603 %
   58     6.750000        0.69293212   +/-      0.00413089      0.596 %
   59     6.850000        0.76948089   +/-      0.00489177      0.636 %
   60     6.950000        0.85095725   +/-      0.00444999      0.523 %
   61     7.050000        0.93569087   +/-      0.00527012      0.563 %
   62     7.150000        1.02035245   +/-      0.00631256      0.619 %
   63     7.250000        1.10333760   +/-      0.00628788      0.570 %
   64     7.350000        1.18472885   +/-      0.00557275      0.470 %
   65     7.450000        1.26516788   +/-      0.00696668      0.551 %
   66     7.550000        1.34716032   +/-      0.00636513      0.472 %
   67     7.650000        1.42766381   +/-      0.00670711      0.470 %
   68     7.750000        1.50374237   +/-      0.00678936      0.451 %
   69     7.850000        1.56560890   +/-      0.00776665      0.496 %
   70     7.950000        1.60471725   +/-      0.00777392      0.484 %
   71     8.050000        1.61269180   +/-      0.00881768      0.547 %
   72     8.150000        1.58734196   +/-      0.00955692      0.602 %
   73     8.250000        1.52992884   +/-      0.01011658      0.661 %
   74     8.350000        1.44882453   +/-      0.00975043      0.673 %
   75     8.450000        1.35208144   +/-      0.00873690      0.646 %
   76     8.550000        1.24812521   +/-      0.00837684      0.671 %
   77     8.650000        1.14463682   +/-      0.00707566      0.618 %
   78     8.750000        1.04689558   +/-      0.00615026      0.587 %
   79     8.850000        0.95909189   +/-      0.00592310      0.618 %
   80     8.950000        0.88138230   +/-      0.00634967      0.720 %
   81     9.050000        0.81622738   +/-      0.00537059      0.658 %
   82     9.150000        0.76170374   +/-      0.00515537      0.677 %
   83     9.250000        0.71843555   +/-      0.00479968      0.668 %
   84     9.350000        0.68540810   +/-      0.00410178      0.598 %
   85     9.450000        0.66195828   +/-      0.00383374      0.579 %


ISOCELES    - OFF DIAGONAL- ET3(R, S, S)                                        
I=   80   R=  8.950000

   25     3.500000        0.00000000   +/-      0.00000000        NaN %
   26     3.550000        0.00000000   +/-      0.00000000        NaN %
   27     3.650000        0.00000000   +/-      0.00000000        NaN %
   28     3.750000        0.00000000   +/-      0.00000000        NaN %
   29     3.850000        0.00000000   +/-      0.00000000        NaN %
   30     3.950000        0.00000000   +/-      0.00000000        NaN %
   31     4.050000        0.00000000   +/-      0.00000000        NaN %
   32     4.150000        0.00000000   +/-      0.00000000        NaN %
   33     4.250000        0.00000000   +/-      0.00000000        NaN %
   34     4.350000        0.00000000   +/-      0.00000000        NaN %
   35     4.450000        0.94396582   +/-      0.00906263      0.960 %
   36     4.550000        3.37624080   +/-      0.02520923      0.747 %
   37     4.650000        2.25284616   +/-      0.01362007      0.605 %
   38     4.750000        1.58869397   +/-      0.00938510      0.591 %
   39     4.850000        1.16619341   +/-      0.00745948      0.640 %
   40     4.950000        0.88665851   +/-      0.00605174      0.683 %
   41     5.050000        0.69794166   +/-      0.00581951      0.834 %
   42     5.150000        0.56958162   +/-      0.00587815      1.032 %
   43     5.250000        0.48262838   +/-      0.00412522      0.855 %
   44     5.350000        0.42401569   +/-      0.00425721      1.004 %
   45     5.450000        0.38390675   +/-      0.00381037      0.993 %
   46     5.550000        0.35754758   +/-      0.00339441      0.949 %
   47     5.650000        0.34311300   +/-      0.00318728      0.929 %
   48     5.750000        0.33702295   +/-      0.00315233      0.935 %
   49     5.850000        0.33907264   +/-      0.00388062      1.144 %
   50     5.950000        0.34634944   +/-      0.00408959      1.181 %
   51     6.050000        0.36083429   +/-      0.00494886      1.372 %
   52     6.150000        0.38111431   +/-      0.00412012      1.081 %
   53     6.250000        0.40841584   +/-      0.00447452      1.096 %
   54     6.350000        0.44346945   +/-      0.00397207      0.896 %
   55     6.450000        0.48607124   +/-      0.00319704      0.658 %
   56     6.550000        0.53634387   +/-      0.00347796      0.648 %
   57     6.650000        0.59527123   +/-      0.00396101      0.665 %
   58     6.750000        0.66315537   +/-      0.00415800      0.627 %
   59     6.850000        0.73737226   +/-      0.00453260      0.615 %
   60     6.950000        0.81789797   +/-      0.00457279      0.559 %
   61     7.050000        0.90102723   +/-      0.00546561      0.607 %
   62     7.150000        0.98419187   +/-      0.00570719      0.580 %
   63     7.250000        1.06517960   +/-      0.00593887      0.558 %
   64     7.350000        1.14497879   +/-      0.00644312      0.563 %
   65     7.450000        1.22285565   +/-      0.00539367      0.441 %
   66     7.550000        1.30133776   +/-      0.00673933      0.518 %
   67     7.650000        1.37957329   +/-      0.00651602      0.472 %
   68     7.750000        1.45186860   +/-      0.00662773      0.456 %
   69     7.850000        1.51222902   +/-      0.00683863      0.452 %
   70     7.950000        1.54896937   +/-      0.00728366      0.470 %
   71     8.050000        1.55488538   +/-      0.00826908      0.532 %
   72     8.150000        1.52898074   +/-      0.00790856      0.517 %
   73     8.250000        1.47250289   +/-      0.00823403      0.559 %
   74     8.350000        1.39387920   +/-      0.00828379      0.594 %
   75     8.450000        1.29906063   +/-      0.00829819      0.639 %
   76     8.550000        1.19874138   +/-      0.00698134      0.582 %
   77     8.650000        1.09838544   +/-      0.00664177      0.605 %
   78     8.750000        1.00458929   +/-      0.00625554      0.623 %
   79     8.850000        0.91949635   +/-      0.00610533      0.664 %
   80     8.950000        0.84518857   +/-      0.00658031      0.779 %
   81     9.050000        0.78212982   +/-      0.00565359      0.723 %
   82     9.150000        0.72999040   +/-      0.00461182      0.632 %
   83     9.250000        0.68896530   +/-      0.00492548      0.715 %
   84     9.350000        0.65747061   +/-      0.00419375      0.638 %
   85     9.450000        0.63524453   +/-      0.00400393      0.630 %


ISOCELES    - OFF DIAGONAL- ET3(R, S, S)                                        
I=   81   R=  9.050000

   25     3.500000        0.00000000   +/-      0.00000000        NaN %
   26     3.550000        0.00000000   +/-      0.00000000        NaN %
   27     3.650000        0.00000000   +/-      0.00000000        NaN %
   28     3.750000        0.00000000   +/-      0.00000000        NaN %
   29     3.850000        0.00000000   +/-      0.00000000        NaN %
   30     3.950000        0.00000000   +/-      0.00000000        NaN %
   31     4.050000        0.00000000   +/-      0.00000000        NaN %
   32     4.150000        0.00000000   +/-      0.00000000        NaN %
   33     4.250000        0.00000000   +/-      0.00000000        NaN %
   34     4.350000        0.00000000   +/-      0.00000000        NaN %
   35     4.450000        0.00000000   +/-      0.00000000        NaN %
   36     4.550000        2.95083522   +/-      0.02605996      0.883 %
   37     4.650000        2.37549614   +/-      0.01807135      0.761 %
   38     4.750000        1.64671945   +/-      0.01061500      0.645 %
   39     4.850000        1.19202176   +/-      0.00771429      0.647 %
   40     4.950000        0.89263050   +/-      0.00669674      0.750 %
   41     5.050000        0.69295580   +/-      0.00586343      0.846 %
   42     5.150000        0.55891584   +/-      0.00601981      1.077 %
   43     5.250000        0.46770231   +/-      0.00494869      1.058 %
   44     5.350000        0.40624129   +/-      0.00429626      1.058 %
   45     5.450000        0.36532417   +/-      0.00388299      1.063 %
   46     5.550000        0.33886756   +/-      0.00381486      1.126 %
   47     5.650000        0.32320637   +/-      0.00351009      1.086 %
   48     5.750000        0.31638861   +/-      0.00345957      1.093 %
   49     5.850000        0.31762637   +/-      0.00371523      1.170 %
   50     5.950000        0.32512496   +/-      0.00420955      1.295 %
   51     6.050000        0.33912003   +/-      0.00463732      1.367 %
   52     6.150000        0.35929857   +/-      0.00487230      1.356 %
   53     6.250000        0.38568397   +/-      0.00367848      0.954 %
   54     6.350000        0.42028037   +/-      0.00400595      0.953 %
   55     6.450000        0.46146787   +/-      0.00334794      0.725 %
   56     6.550000        0.51163431   +/-      0.00349468      0.683 %
   57     6.650000        0.57012868   +/-      0.00380619      0.668 %
   58     6.750000        0.63698104   +/-      0.00422956      0.664 %
   59     6.850000        0.71030183   +/-      0.00479304      0.675 %
   60     6.950000        0.79069125   +/-      0.00468168      0.592 %
   61     7.050000        0.87215576   +/-      0.00537301      0.616 %
   62     7.150000        0.95480833   +/-      0.00555144      0.581 %
   63     7.250000        1.03519261   +/-      0.00525775      0.508 %
   64     7.350000        1.11261015   +/-      0.00556221      0.500 %
   65     7.450000        1.18915139   +/-      0.00570085      0.479 %
   66     7.550000        1.26614807   +/-      0.00563029      0.445 %
   67     7.650000        1.34163948   +/-      0.00579284      0.432 %
   68     7.750000        1.41128949   +/-      0.00624602      0.443 %
   69     7.850000        1.46767570   +/-      0.00676645      0.461 %
   70     7.950000        1.50157996   +/-      0.00592171      0.394 %
   71     8.050000        1.50605007   +/-      0.00715027      0.475 %
   72     8.150000        1.47973030   +/-      0.00747408      0.505 %
   73     8.250000        1.42331626   +/-      0.00755825      0.531 %
   74     8.350000        1.34556263   +/-      0.00799924      0.594 %
   75     8.450000        1.25300951   +/-      0.00717928      0.573 %
   76     8.550000        1.15465137   +/-      0.00707853      0.613 %
   77     8.650000        1.05793594   +/-      0.00631972      0.597 %
   78     8.750000        0.96700509   +/-      0.00564947      0.584 %
   79     8.850000        0.88488942   +/-      0.00552589      0.624 %
   80     8.950000        0.81309863   +/-      0.00620184      0.763 %
   81     9.050000        0.75260592   +/-      0.00616378      0.819 %
   82     9.150000        0.70285314   +/-      0.00495566      0.705 %
   83     9.250000        0.66261570   +/-      0.00447629      0.676 %
   84     9.350000        0.63318243   +/-      0.00454550      0.718 %
   85     9.450000        0.61199310   +/-      0.00429251      0.701 %


ISOCELES    - OFF DIAGONAL- ET3(R, S, S)                                        
I=   82   R=  9.150000

   25     3.500000        0.00000000   +/-      0.00000000        NaN %
   26     3.550000        0.00000000   +/-      0.00000000        NaN %
   27     3.650000        0.00000000   +/-      0.00000000        NaN %
   28     3.750000        0.00000000   +/-      0.00000000        NaN %
   29     3.850000        0.00000000   +/-      0.00000000        NaN %
   30     3.950000        0.00000000   +/-      0.00000000        NaN %
   31     4.050000        0.00000000   +/-      0.00000000        NaN %
   32     4.150000        0.00000000   +/-      0.00000000        NaN %
   33     4.250000        0.00000000   +/-      0.00000000        NaN %
   34     4.350000        0.00000000   +/-      0.00000000        NaN %
   35     4.450000        0.00000000   +/-      0.00000000        NaN %
   36     4.550000        0.68351091   +/-      0.00745846      1.091 %
   37     4.650000        2.51211956   +/-      0.02075594      0.826 %
   38     4.750000        1.72175790   +/-      0.01387508      0.806 %
   39     4.850000        1.23170146   +/-      0.00813184      0.660 %
   40     4.950000        0.91182156   +/-      0.00606296      0.665 %
   41     5.050000        0.69841706   +/-      0.00601735      0.862 %
   42     5.150000        0.55474394   +/-      0.00536407      0.967 %
   43     5.250000        0.45842917   +/-      0.00515228      1.124 %
   44     5.350000        0.39414758   +/-      0.00414623      1.052 %
   45     5.450000        0.35141991   +/-      0.00380955      1.084 %
   46     5.550000        0.32312282   +/-      0.00369420      1.143 %
   47     5.650000        0.30698739   +/-      0.00352225      1.147 %
   48     5.750000        0.29939082   +/-      0.00359767      1.202 %
   49     5.850000        0.29975394   +/-      0.00371718      1.240 %
   50     5.950000        0.30688970   +/-      0.00371982      1.212 %
   51     6.050000        0.31997369   +/-      0.00435088      1.360 %
   52     6.150000        0.33918619   +/-      0.00457138      1.348 %
   53     6.250000        0.36588244   +/-      0.00418489      1.144 %
   54     6.350000        0.39903865   +/-      0.00394544      0.989 %
   55     6.450000        0.43952571   +/-      0.00304807      0.693 %
   56     6.550000        0.48919029   +/-      0.00347309      0.710 %
   57     6.650000        0.54771030   +/-      0.00427524      0.781 %
   58     6.750000        0.61456733   +/-      0.00434337      0.707 %
   59     6.850000        0.68875696   +/-      0.00460334      0.668 %
   60     6.950000        0.76791914   +/-      0.00486940      0.634 %
   61     7.050000        0.84944111   +/-      0.00530313      0.624 %
   62     7.150000        0.93201707   +/-      0.00477243      0.512 %
   63     7.250000        1.01120066   +/-      0.00532219      0.526 %
   64     7.350000        1.08828087   +/-      0.00620523      0.570 %
   65     7.450000        1.16484009   +/-      0.00571424      0.491 %
   66     7.550000        1.23949830   +/-      0.00592147      0.478 %
   67     7.650000        1.31241428   +/-      0.00629467      0.480 %
   68     7.750000        1.37974246   +/-      0.00634252      0.460 %
   69     7.850000        1.43363191   +/-      0.00729715      0.509 %
   70     7.950000        1.46442624   +/-      0.00741831      0.507 %
   71     8.050000        1.46727330   +/-      0.00681476      0.464 %
   72     8.150000        1.43860080   +/-      0.00701330      0.488 %
   73     8.250000        1.38249171   +/-      0.00680767      0.492 %
   74     8.350000        1.30427934   +/-      0.00731764      0.561 %
   75     8.450000        1.21352512   +/-      0.00654703      0.540 %
   76     8.550000        1.11781260   +/-      0.00662461      0.593 %
   77     8.650000        1.02325358   +/-      0.00611564      0.598 %
   78     8.750000        0.93508201   +/-      0.00608858      0.651 %
   79     8.850000        0.85508191   +/-      0.00608474      0.712 %
   80     8.950000        0.78599027   +/-      0.00531401      0.676 %
   81     9.050000        0.72695250   +/-      0.00521013      0.717 %
   82     9.150000        0.67859662   +/-      0.00531705      0.784 %
   83     9.250000        0.64076452   +/-      0.00447781      0.699 %
   84     9.350000        0.61219409   +/-      0.00481301      0.786 %
   85     9.450000        0.59267039   +/-      0.00481906      0.813 %


ISOCELES    - OFF DIAGONAL- ET3(R, S, S)                                        
I=   83   R=  9.250000

   25     3.500000        0.00000000   +/-      0.00000000        NaN %
   26     3.550000        0.00000000   +/-      0.00000000        NaN %
   27     3.650000        0.00000000   +/-      0.00000000        NaN %
   28     3.750000        0.00000000   +/-      0.00000000        NaN %
   29     3.850000        0.00000000   +/-      0.00000000        NaN %
   30     3.950000        0.00000000   +/-      0.00000000        NaN %
   31     4.050000        0.00000000   +/-      0.00000000        NaN %
   32     4.150000        0.00000000   +/-      0.00000000        NaN %
   33     4.250000        0.00000000   +/-      0.00000000        NaN %
   34     4.350000        0.00000000   +/-      0.00000000        NaN %
   35     4.450000        0.00000000   +/-      0.00000000        NaN %
   36     4.550000        0.00000000   +/-      0.00000000        NaN %
   37     4.650000        2.14785449   +/-      0.02044315      0.952 %
   38     4.750000        1.80571353   +/-      0.01623258      0.899 %
   39     4.850000        1.28246757   +/-      0.00834761      0.651 %
   40     4.950000        0.94028922   +/-      0.00636434      0.677 %
   41     5.050000        0.71284565   +/-      0.00550124      0.772 %
   42     5.150000        0.55986079   +/-      0.00512025      0.915 %
   43     5.250000        0.45586931   +/-      0.00502517      1.102 %
   44     5.350000        0.38719285   +/-      0.00454411      1.174 %
   45     5.450000        0.34166229   +/-      0.00371472      1.087 %
   46     5.550000        0.31171804   +/-      0.00362678      1.163 %
   47     5.650000        0.29374740   +/-      0.00359812      1.225 %
   48     5.750000        0.28511688   +/-      0.00332796      1.167 %
   49     5.850000        0.28510760   +/-      0.00331740      1.164 %
   50     5.950000        0.29110625   +/-      0.00370551      1.273 %
   51     6.050000        0.30349225   +/-      0.00415445      1.369 %
   52     6.150000        0.32185963   +/-      0.00471503      1.465 %
   53     6.250000        0.34741771   +/-      0.00455075      1.310 %
   54     6.350000        0.38029388   +/-      0.00447246      1.176 %
   55     6.450000        0.42149923   +/-      0.00391338      0.928 %
   56     6.550000        0.47057572   +/-      0.00362063      0.769 %
   57     6.650000        0.52913355   +/-      0.00410207      0.775 %
   58     6.750000        0.59563914   +/-      0.00421235      0.707 %
   59     6.850000        0.67039806   +/-      0.00479009      0.715 %
   60     6.950000        0.75015824   +/-      0.00486139      0.648 %
   61     7.050000        0.83249391   +/-      0.00546119      0.656 %
   62     7.150000        0.91509980   +/-      0.00428160      0.468 %
   63     7.250000        0.99511290   +/-      0.00495150      0.498 %
   64     7.350000        1.07233796   +/-      0.00571827      0.533 %
   65     7.450000        1.14761068   +/-      0.00584596      0.509 %
   66     7.550000        1.22133538   +/-      0.00647075      0.530 %
   67     7.650000        1.29341158   +/-      0.00675502      0.522 %
   68     7.750000        1.35858913   +/-      0.00679327      0.500 %
   69     7.850000        1.40924925   +/-      0.00778704      0.553 %
   70     7.950000        1.43718741   +/-      0.00707701      0.492 %
   71     8.050000        1.43737892   +/-      0.00607370      0.423 %
   72     8.150000        1.40724928   +/-      0.00641305      0.456 %
   73     8.250000        1.34959099   +/-      0.00625172      0.463 %
   74     8.350000        1.27187105   +/-      0.00630057      0.495 %
   75     8.450000        1.18152403   +/-      0.00574504      0.486 %
   76     8.550000        1.08668619   +/-      0.00554030      0.510 %
   77     8.650000        0.99374566   +/-      0.00578824      0.582 %
   78     8.750000        0.90770655   +/-      0.00539851      0.595 %
   79     8.850000        0.83040193   +/-      0.00502973      0.606 %
   80     8.950000        0.76301896   +/-      0.00477938      0.626 %
   81     9.050000        0.70616725   +/-      0.00448042      0.634 %
   82     9.150000        0.65947944   +/-      0.00472834      0.717 %
   83     9.250000        0.62271770   +/-      0.00507134      0.814 %
   84     9.350000        0.59554538   +/-      0.00460180      0.773 %
   85     9.450000        0.57704583   +/-      0.00500288      0.867 %


ISOCELES    - OFF DIAGONAL- ET3(R, S, S)                                        
I=   84   R=  9.350000

   25     3.500000        0.00000000   +/-      0.00000000        NaN %
   26     3.550000        0.00000000   +/-      0.00000000        NaN %
   27     3.650000        0.00000000   +/-      0.00000000        NaN %
   28     3.750000        0.00000000   +/-      0.00000000        NaN %
   29     3.850000        0.00000000   +/-      0.00000000        NaN %
   30     3.950000        0.00000000   +/-      0.00000000        NaN %
   31     4.050000        0.00000000   +/-      0.00000000        NaN %
   32     4.150000        0.00000000   +/-      0.00000000        NaN %
   33     4.250000        0.00000000   +/-      0.00000000        NaN %
   34     4.350000        0.00000000   +/-      0.00000000        NaN %
   35     4.450000        0.00000000   +/-      0.00000000        NaN %
   36     4.550000        0.00000000   +/-      0.00000000        NaN %
   37     4.650000        0.49031949   +/-      0.00594349      1.212 %
   38     4.750000        1.88046403   +/-      0.01784639      0.949 %
   39     4.850000        1.34088527   +/-      0.01163149      0.867 %
   40     4.950000        0.97929283   +/-      0.00701193      0.716 %
   41     5.050000        0.73541456   +/-      0.00570989      0.776 %
   42     5.150000        0.57161169   +/-      0.00455894      0.798 %
   43     5.250000        0.45975962   +/-      0.00458489      0.997 %
   44     5.350000        0.38507471   +/-      0.00482155      1.252 %
   45     5.450000        0.33566160   +/-      0.00365297      1.088 %
   46     5.550000        0.30437192   +/-      0.00340698      1.119 %
   47     5.650000        0.28451280   +/-      0.00325754      1.145 %
   48     5.750000        0.27452849   +/-      0.00348776      1.270 %
   49     5.850000        0.27298160   +/-      0.00340356      1.247 %
   50     5.950000        0.27814142   +/-      0.00372250      1.338 %
   51     6.050000        0.28954798   +/-      0.00418043      1.444 %
   52     6.150000        0.30777200   +/-      0.00385322      1.252 %
   53     6.250000        0.33242627   +/-      0.00451295      1.358 %
   54     6.350000        0.36442836   +/-      0.00361979      0.993 %
   55     6.450000        0.40508566   +/-      0.00449240      1.109 %
   56     6.550000        0.45459676   +/-      0.00390940      0.860 %
   57     6.650000        0.51319112   +/-      0.00398805      0.777 %
   58     6.750000        0.58089120   +/-      0.00435095      0.749 %
   59     6.850000        0.65624228   +/-      0.00479943      0.731 %
   60     6.950000        0.73706772   +/-      0.00449366      0.610 %
   61     7.050000        0.82096895   +/-      0.00466318      0.568 %
   62     7.150000        0.90409950   +/-      0.00485946      0.537 %
   63     7.250000        0.98529562   +/-      0.00551168      0.559 %
   64     7.350000        1.06345443   +/-      0.00506411      0.476 %
   65     7.450000        1.13953603   +/-      0.00619077      0.543 %
   66     7.550000        1.21214720   +/-      0.00586895      0.484 %
   67     7.650000        1.28347290   +/-      0.00668735      0.521 %
   68     7.750000        1.34611870   +/-      0.00694126      0.516 %
   69     7.850000        1.39511750   +/-      0.00768215      0.551 %
   70     7.950000        1.41985882   +/-      0.00738217      0.520 %
   71     8.050000        1.41752899   +/-      0.00688723      0.486 %
   72     8.150000        1.38474247   +/-      0.00560453      0.405 %
   73     8.250000        1.32582431   +/-      0.00569362      0.429 %
   74     8.350000        1.24767098   +/-      0.00547496      0.439 %
   75     8.450000        1.15737469   +/-      0.00517917      0.447 %
   76     8.550000        1.06313697   +/-      0.00540945      0.509 %
   77     8.650000        0.97175397   +/-      0.00500334      0.515 %
   78     8.750000        0.88706540   +/-      0.00507442      0.572 %
   79     8.850000        0.81059214   +/-      0.00482346      0.595 %
   80     8.950000        0.74468445   +/-      0.00439468      0.590 %
   81     9.050000        0.68961260   +/-      0.00433007      0.628 %
   82     9.150000        0.64420703   +/-      0.00446324      0.693 %
   83     9.250000        0.60883862   +/-      0.00491648      0.808 %
   84     9.350000        0.58310482   +/-      0.00482060      0.827 %
   85     9.450000        0.56526933   +/-      0.00517070      0.915 %


ISOCELES    - OFF DIAGONAL- ET3(R, S, S)                                        
I=   85   R=  9.450000

   25     3.500000        0.00000000   +/-      0.00000000        NaN %
   26     3.550000        0.00000000   +/-      0.00000000        NaN %
   27     3.650000        0.00000000   +/-      0.00000000        NaN %
   28     3.750000        0.00000000   +/-      0.00000000        NaN %
   29     3.850000        0.00000000   +/-      0.00000000        NaN %
   30     3.950000        0.00000000   +/-      0.00000000        NaN %
   31     4.050000        0.00000000   +/-      0.00000000        NaN %
   32     4.150000        0.00000000   +/-      0.00000000        NaN %
   33     4.250000        0.00000000   +/-      0.00000000        NaN %
   34     4.350000        0.00000000   +/-      0.00000000        NaN %
   35     4.450000        0.00000000   +/-      0.00000000        NaN %
   36     4.550000        0.00000000   +/-      0.00000000        NaN %
   37     4.650000        0.00000000   +/-      0.00000000        NaN %
   38     4.750000        1.56943505   +/-      0.01725151      1.099 %
   39     4.850000        1.39601228   +/-      0.01194558      0.856 %
   40     4.950000        1.02388196   +/-      0.00576215      0.563 %
   41     5.050000        0.76613373   +/-      0.00487389      0.636 %
   42     5.150000        0.59017001   +/-      0.00508389      0.861 %
   43     5.250000        0.46961228   +/-      0.00486185      1.035 %
   44     5.350000        0.38894931   +/-      0.00456112      1.173 %
   45     5.450000        0.33488132   +/-      0.00454946      1.359 %
   46     5.550000        0.30022242   +/-      0.00404292      1.347 %
   47     5.650000        0.27882457   +/-      0.00385330      1.382 %
   48     5.750000        0.26715131   +/-      0.00373879      1.400 %
   49     5.850000        0.26361985   +/-      0.00330160      1.252 %
   50     5.950000        0.26763115   +/-      0.00399050      1.491 %
   51     6.050000        0.27849487   +/-      0.00425945      1.529 %
   52     6.150000        0.29544202   +/-      0.00406473      1.376 %
   53     6.250000        0.32002625   +/-      0.00464684      1.452 %
   54     6.350000        0.35139340   +/-      0.00464721      1.323 %
   55     6.450000        0.39160209   +/-      0.00458464      1.171 %
   56     6.550000        0.44105576   +/-      0.00432110      0.980 %
   57     6.650000        0.50049929   +/-      0.00455760      0.911 %
   58     6.750000        0.56874132   +/-      0.00481521      0.847 %
   59     6.850000        0.64630736   +/-      0.00470169      0.727 %
   60     6.950000        0.72860310   +/-      0.00523573      0.719 %
   61     7.050000        0.81405605   +/-      0.00513362      0.631 %
   62     7.150000        0.89960112   +/-      0.00544494      0.605 %
   63     7.250000        0.98243038   +/-      0.00433637      0.441 %
   64     7.350000        1.06096208   +/-      0.00611766      0.577 %
   65     7.450000        1.13747018   +/-      0.00645439      0.567 %
   66     7.550000        1.21150823   +/-      0.00681863      0.563 %
   67     7.650000        1.28196419   +/-      0.00648465      0.506 %
   68     7.750000        1.34344577   +/-      0.00826913      0.616 %
   69     7.850000        1.38932084   +/-      0.00796963      0.574 %
   70     7.950000        1.41226924   +/-      0.00750664      0.532 %
   71     8.050000        1.40637361   +/-      0.00734188      0.522 %
   72     8.150000        1.37161928   +/-      0.00587674      0.428 %
   73     8.250000        1.31059078   +/-      0.00529316      0.404 %
   74     8.350000        1.23086905   +/-      0.00547101      0.444 %
   75     8.450000        1.13999520   +/-      0.00508202      0.446 %
   76     8.550000        1.04674415   +/-      0.00503059      0.481 %
   77     8.650000        0.95524609   +/-      0.00467440      0.489 %
   78     8.750000        0.87135709   +/-      0.00486687      0.559 %
   79     8.850000        0.79625793   +/-      0.00486177      0.611 %
   80     8.950000        0.73108227   +/-      0.00488813      0.669 %
   81     9.050000        0.67733671   +/-      0.00425013      0.627 %
   82     9.150000        0.63303517   +/-      0.00439766      0.695 %
   83     9.250000        0.59843284   +/-      0.00489345      0.818 %
   84     9.350000        0.57363278   +/-      0.00494394      0.862 %
   85     9.450000        0.55685610   +/-      0.00562322      1.010 %
